# Supplementary material for: Frontiers in the Standardization of the Plant Platform for High Scale Production of Vaccines
Source: Plants (Basel). 2021 Sep 2;10(9):1828. doi: 10.3390/plants10091828 (PMC8467261; doi:10.3390/plants10091828)
Supplement: Supplementary file 1 [file plants-10-01828-s001.zip]

Archive with 1 entries (1 files):
- plants-1351032-supplementary.xlsx
