# Supplementary material for: Frontiers in the Standardization of the Plant Platform for High Scale Production of Vaccines
Source: Plants (Basel). 2021 Sep 2;10(9):1828. doi: 10.3390/plants10091828 (PMC8467261; doi:10.3390/plants10091828)
Supplement: Supplementary file 1 [file plants-10-01828-s001.zip › plants-1351032-supplementary.xlsx]

## Sheet: N. tabacum
Supplementary Table S1. BLAST results on N. tabacum and N. benthamiana genomes using the TVCV genome assembled from Pararetrovirus-like sequences integrated in N. tabacum genome (AJ238747) [106].
SubjectId	id%	Aln	evalue	Score	Description
Ntab-TN90_AYMY-SS16611	99.01	7864/7943	0.0	14188	Length=398446
Ntab-TN90_AYMY-SS16611	98.59	4818/4887	0.0	8602	Length=398446
Ntab-TN90_AYMY-SS16611	86.49	128/148	2e-31	147	Length=398446
Ntab-TN90_AYMY-SS16611	86.49	128/148	2e-31	147	Length=398446
Ntab-TN90_AYMY-SS16611	83.87	130/155	1e-27	134	Length=398446
Ntab-TN90_AYMY-SS16611	83.87	130/155	1e-27	134	Length=398446
Ntab-TN90_AYMY-SS16611	100.00	54/54	1e-17	100	Length=398446
Ntab-TN90_AYMY-SS16611	98.15	53/54	6e-16	95.3	Length=398446
Ntab-TN90_AYMY-SS16611	88.46	69/78	2e-15	93.5	Length=398446
Ntab-TN90_AYMY-SS16611	88.46	69/78	2e-15	93.5	Length=398446
Ntab-TN90_AYMY-SS16611	90.28	65/72	8e-15	91.6	Length=398446
Ntab-TN90_AYMY-SS16611	90.28	65/72	8e-15	91.6	Length=398446
Ntab-TN90_AYMY-SS16726	98.93	7654/7737	0.0	13788	Length=677144
Ntab-TN90_AYMY-SS16726	90.87	189/208	6e-71	278	Length=677144
Ntab-TN90_AYMY-SS16726	96.15	100/104	1e-38	171	Length=677144
Ntab-TN90_AYMY-SS16726	87.23	123/141	2e-31	147	Length=677144
Ntab-TN90_AYMY-SS16726	83.87	130/155	1e-27	134	Length=677144
Ntab-TN90_AYMY-SS16726	88.46	69/78	2e-15	93.5	Length=677144
Ntab-TN90_AYMY-SS16726	92.31	60/65	8e-15	91.6	Length=677144
Ntab-TN90_AYMY-SS6491	99.10	7458/7526	0.0	13481	Length=414358
Ntab-TN90_AYMY-SS6491	100.00	110/110	1e-48	204	Length=414358
Ntab-TN90_AYMY-SS6491	86.49	128/148	2e-31	147	Length=414358
Ntab-TN90_AYMY-SS6491	83.87	130/155	1e-27	134	Length=414358
Ntab-TN90_AYMY-SS6491	100.00	62/62	5e-22	115	Length=414358
Ntab-TN90_AYMY-SS6491	100.00	54/54	1e-17	100	Length=414358
Ntab-TN90_AYMY-SS6491	88.46	69/78	2e-15	93.5	Length=414358
Ntab-TN90_AYMY-SS6491	90.28	65/72	8e-15	91.6	Length=414358
Ntab-TN90_AYMY-SS3754	99.26	6612/6661	0.0	12004	Length=138276
Ntab-TN90_AYMY-SS3754	99.33	887/893	0.0	1616	Length=138276
Ntab-TN90_AYMY-SS3754	100.00	524/524	0.0	968	Length=138276
Ntab-TN90_AYMY-SS3754	100.00	126/126	1e-57	233	Length=138276
Ntab-TN90_AYMY-SS3754	100.00	111/111	3e-49	206	Length=138276
Ntab-TN90_AYMY-SS3754	87.23	123/141	2e-31	147	Length=138276
Ntab-TN90_AYMY-SS3754	83.87	130/155	1e-27	134	Length=138276
Ntab-TN90_AYMY-SS3754	94.20	65/69	1e-18	104	Length=138276
Ntab-TN90_AYMY-SS3754	100.00	54/54	1e-17	100	Length=138276
Ntab-TN90_AYMY-SS3754	88.46	69/78	2e-15	93.5	Length=138276
Ntab-TN90_AYMY-SS3754	92.31	60/65	8e-15	91.6	Length=138276
Ntab-TN90_AYMY-SS3754	97.92	47/48	5e-12	82.4	Length=138276
Ntab-TN90_AYMY-SS3754	100.00	42/42	6e-11	78.7	Length=138276
Ntab-TN90_AYMY-SS11756	99.51	6553/6585	0.0	11971	Length=1587977
Ntab-TN90_AYMY-SS11756	99.74	5060/5073	0.0	9295	Length=1587977
Ntab-TN90_AYMY-SS11756	99.13	1025/1034	0.0	1858	Length=1587977
Ntab-TN90_AYMY-SS11756	99.42	861/866	0.0	1570	Length=1587977
Ntab-TN90_AYMY-SS11756	92.68	620/669	0.0	933	Length=1587977
Ntab-TN90_AYMY-SS11756	97.09	400/412	0.0	695	Length=1587977
Ntab-TN90_AYMY-SS11756	92.98	265/285	7e-110	407	Length=1587977
Ntab-TN90_AYMY-SS11756	95.88	233/243	5e-106	394	Length=1587977
Ntab-TN90_AYMY-SS11756	93.29	153/164	7e-60	241	Length=1587977
Ntab-TN90_AYMY-SS11756	93.15	136/146	4e-52	215	Length=1587977
Ntab-TN90_AYMY-SS11756	90.84	119/131	8e-40	174	Length=1587977
Ntab-TN90_AYMY-SS11756	94.12	80/85	2e-26	130	Length=1587977
Ntab-TN90_AYMY-SS11756	96.88	62/64	8e-20	108	Length=1587977
Ntab-TN90_AYMY-SS11756	91.89	68/74	4e-18	102	Length=1587977
Ntab-TN90_AYMY-SS11756	88.46	69/78	2e-15	93.5	Length=1587977
Ntab-TN90_AYMY-SS11756	92.31	60/65	8e-15	91.6	Length=1587977
Ntab-TN90_AYMY-SS11756	96.00	48/50	5e-12	82.4	Length=1587977
Ntab-TN90_AYMY-SS11756	96.00	48/50	5e-12	82.4	Length=1587977
Ntab-TN90_AYMY-SS6338	99.78	5944/5957	0.0	10929	Length=418384
Ntab-TN90_AYMY-SS6338	99.49	194/195	3e-94	355	Length=418384
Ntab-TN90_AYMY-SS6338	96.94	95/98	2e-36	163	Length=418384
Ntab-TN90_AYMY-SS6338	98.41	62/63	6e-21	111	Length=418384
Ntab-TN90_AYMY-SS6338	93.06	67/72	1e-18	104	Length=418384
Ntab-TN90_AYMY-SS4344	99.94	5164/5167	0.0	9526	Length=1115404
Ntab-TN90_AYMY-SS4344	99.84	3087/3092	0.0	5683	Length=1115404
Ntab-TN90_AYMY-SS4344	98.78	2501/2532	0.0	4505	Length=1115404
Ntab-TN90_AYMY-SS4344	98.52	2199/2232	0.0	3932	Length=1115404
Ntab-TN90_AYMY-SS4344	98.07	1573/1604	0.0	2782	Length=1115404
Ntab-TN90_AYMY-SS4344	96.97	1312/1353	0.0	2266	Length=1115404
Ntab-TN90_AYMY-SS4344	98.87	1221/1235	0.0	2204	Length=1115404
Ntab-TN90_AYMY-SS4344	98.90	1172/1185	0.0	2115	Length=1115404
Ntab-TN90_AYMY-SS4344	95.62	1245/1302	0.0	2078	Length=1115404
Ntab-TN90_AYMY-SS4344	97.36	1105/1135	0.0	1914	Length=1115404
Ntab-TN90_AYMY-SS4344	91.22	1299/1424	0.0	1893	Length=1115404
Ntab-TN90_AYMY-SS4344	95.66	728/761	0.0	1214	Length=1115404
Ntab-TN90_AYMY-SS4344	89.66	694/774	0.0	976	Length=1115404
Ntab-TN90_AYMY-SS4344	92.68	582/628	0.0	904	Length=1115404
Ntab-TN90_AYMY-SS4344	86.97	694/798	0.0	869	Length=1115404
Ntab-TN90_AYMY-SS4344	98.91	453/458	0.0	819	Length=1115404
Ntab-TN90_AYMY-SS4344	98.66	367/372	0.0	658	Length=1115404
Ntab-TN90_AYMY-SS4344	98.86	346/350	2e-175	625	Length=1115404
Ntab-TN90_AYMY-SS4344	93.24	400/429	6e-175	623	Length=1115404
Ntab-TN90_AYMY-SS4344	94.10	351/373	3e-158	568	Length=1115404
Ntab-TN90_AYMY-SS11591	99.20	5105/5146	0.0	9250	Length=776162
Ntab-TN90_AYMY-SS11591	99.30	1551/1562	0.0	2822	Length=776162
Ntab-TN90_AYMY-SS11591	95.80	1436/1499	0.0	2377	Length=776162
Ntab-TN90_AYMY-SS11591	97.24	141/145	2e-61	246	Length=776162
Ntab-TN90_AYMY-SS11591	84.35	194/230	5e-47	198	Length=776162
Ntab-TN90_AYMY-SS11591	83.91	193/230	2e-45	193	Length=776162
Ntab-TN90_AYMY-SS11591	83.48	192/230	1e-43	187	Length=776162
Ntab-TN90_AYMY-SS11591	83.48	192/230	1e-43	187	Length=776162
Ntab-TN90_AYMY-SS11591	87.23	123/141	2e-31	147	Length=776162
Ntab-TN90_AYMY-SS11591	83.87	130/155	1e-27	134	Length=776162
Ntab-TN90_AYMY-SS11591	98.15	53/54	6e-16	95.3	Length=776162
Ntab-TN90_AYMY-SS11591	88.46	69/78	2e-15	93.5	Length=776162
Ntab-TN90_AYMY-SS11591	92.31	60/65	8e-15	91.6	Length=776162
Ntab-TN90_AYMY-SS196693	88.77	5614/6324	0.0	7685	Length=10184
Ntab-TN90_AYMY-SS196693	87.53	351/401	5e-126	460	Length=10184
Ntab-TN90_AYMY-SS196693	91.67	198/216	1e-77	300	Length=10184
Ntab-TN90_AYMY-SS196693	88.06	118/134	2e-35	159	Length=10184
Ntab-TN90_AYMY-SS196693	81.55	137/168	3e-29	139	Length=10184
Ntab-TN90_AYMY-SS196693	84.09	111/132	6e-26	128	Length=10184
Ntab-TN90_AYMY-SS196693	80.92	123/152	1e-22	117	Length=10184
Ntab-TN90_AYMY-SS196693	80.26	122/152	6e-21	111	Length=10184
Ntab-TN90_AYMY-SS196693	80.26	122/152	6e-21	111	Length=10184
Ntab-TN90_AYMY-SS196693	87.50	84/96	1e-18	104	Length=10184
Ntab-TN90_AYMY-SS196693	78.00	156/200	1e-17	100	Length=10184
Ntab-TN90_AYMY-SS196693	93.85	61/65	2e-16	97.1	Length=10184
Ntab-TN90_AYMY-SS196693	77.50	155/200	6e-16	95.3	Length=10184
Ntab-TN90_AYMY-SS196693	94.23	49/52	2e-11	80.5	Length=10184
Ntab-TN90_AYMY-SS4050	97.68	4208/4308	0.0	7402	Length=87862
Ntab-TN90_AYMY-SS4050	97.17	2025/2084	0.0	3513	Length=87862
Ntab-TN90_AYMY-SS4050	94.97	321/338	4e-147	531	Length=87862
Ntab-TN90_AYMY-SS1321	89.83	5151/5734	0.0	7260	Length=1412856
Ntab-TN90_AYMY-SS1321	99.77	432/433	0.0	795	Length=1412856
Ntab-TN90_AYMY-SS1321	94.27	411/436	0.0	665	Length=1412856
Ntab-TN90_AYMY-SS1321	94.08	143/152	7e-55	224	Length=1412856
Ntab-TN90_AYMY-SS1321	90.10	91/101	5e-27	132	Length=1412856
Ntab-TN90_AYMY-SS1321	98.53	67/68	3e-24	122	Length=1412856
Ntab-TN90_AYMY-SS1321	90.32	84/93	1e-22	117	Length=1412856
Ntab-TN90_AYMY-SS18087	88.26	5426/6148	0.0	7245	Length=142130
Ntab-TN90_AYMY-SS18087	89.12	950/1066	0.0	1304	Length=142130
Ntab-TN90_AYMY-SS18087	88.35	872/987	0.0	1177	Length=142130
Ntab-TN90_AYMY-SS18087	91.48	526/575	0.0	789	Length=142130
Ntab-TN90_AYMY-SS18087	89.46	526/588	0.0	737	Length=142130
Ntab-TN90_AYMY-SS18087	90.02	460/511	0.0	656	Length=142130
Ntab-TN90_AYMY-SS18087	87.75	351/400	2e-125	459	Length=142130
Ntab-TN90_AYMY-SS18087	85.78	181/211	3e-54	222	Length=142130
Ntab-TN90_AYMY-SS18087	93.23	124/133	6e-46	195	Length=142130
Ntab-TN90_AYMY-SS18087	90.09	100/111	2e-30	143	Length=142130
Ntab-TN90_AYMY-SS18087	79.41	189/238	3e-29	139	Length=142130
Ntab-TN90_AYMY-SS18087	83.62	97/116	8e-20	108	Length=142130
Ntab-TN90_AYMY-SS18087	87.00	87/100	3e-19	106	Length=142130
Ntab-TN90_AYMY-SS18087	94.23	49/52	2e-11	80.5	Length=142130
Ntab-TN90_AYMY-SS3482	96.92	4158/4290	0.0	7184	Length=47658
Ntab-TN90_AYMY-SS3482	99.42	1702/1712	0.0	3107	Length=47658
Ntab-TN90_AYMY-SS3482	93.68	445/475	0.0	712	Length=47658
Ntab-TN90_AYMY-SS3482	89.42	372/416	3e-138	501	Length=47658
Ntab-TN90_AYMY-SS3482	95.85	208/217	3e-93	351	Length=47658
Ntab-TN90_AYMY-SS3482	95.85	208/217	3e-93	351	Length=47658
Ntab-TN90_AYMY-SS3482	95.85	208/217	3e-93	351	Length=47658
Ntab-TN90_AYMY-SS3482	95.33	143/150	1e-58	237	Length=47658
Ntab-TN90_AYMY-SS3482	89.73	131/146	1e-43	187	Length=47658
Ntab-TN90_AYMY-SS3482	97.25	106/109	1e-42	183	Length=47658
Ntab-TN90_AYMY-SS3482	94.59	70/74	2e-21	113	Length=47658
Ntab-TN90_AYMY-SS3482	90.00	63/70	8e-15	91.6	Length=47658
Ntab-TN90_AYMY-SS17968	96.46	4001/4148	0.0	6828	Length=1559120
Ntab-TN90_AYMY-SS17968	92.59	562/607	0.0	870	Length=1559120
Ntab-TN90_AYMY-SS17968	96.01	457/476	0.0	774	Length=1559120
Ntab-TN90_AYMY-SS17968	93.69	490/523	0.0	773	Length=1559120
Ntab-TN90_AYMY-SS17968	91.35	528/578	0.0	765	Length=1559120
Ntab-TN90_AYMY-SS17968	100.00	176/176	2e-85	326	Length=1559120
Ntab-TN90_AYMY-SS17968	99.40	167/168	3e-79	305	Length=1559120
Ntab-TN90_AYMY-SS17968	97.06	99/102	3e-39	172	Length=1559120
Ntab-TN90_AYMY-SS17968	96.08	98/102	1e-37	167	Length=1559120
Ntab-TN90_AYMY-SS17968	100.00	64/64	4e-23	119	Length=1559120
Ntab-TN90_AYMY-SS13245	87.43	5154/5895	0.0	6636	Length=280365
Ntab-TN90_AYMY-SS13245	90.45	1412/1561	0.0	2054	Length=280365
Ntab-TN90_AYMY-SS13245	91.45	107/117	8e-35	158	Length=280365
Ntab-TN90_AYMY-SS13245	80.79	164/203	5e-27	132	Length=280365
Ntab-TN90_AYMY-SS13245	87.74	93/106	1e-22	117	Length=280365
Ntab-TN90_AYMY-SS13245	78.95	120/152	1e-17	100	Length=280365
Ntab-TN90_AYMY-SS13245	80.54	120/149	6e-16	95.3	Length=280365
Ntab-TN90_AYMY-SS13245	94.23	49/52	2e-11	80.5	Length=280365
Ntab-TN90_AYMY-SS85145	89.56	4436/4953	0.0	6204	Length=7935
Ntab-TN90_AYMY-SS85145	86.86	833/959	0.0	1026	Length=7935
Ntab-TN90_AYMY-SS85145	92.17	212/230	2e-85	326	Length=7935
Ntab-TN90_AYMY-SS85145	95.65	66/69	2e-20	110	Length=7935
Ntab-TN90_AYMY-SS85145	94.64	53/56	1e-13	87.9	Length=7935
Ntab-TN90_AYMY-SS85145	78.08	114/146	1e-13	87.9	Length=7935
Ntab-TN90_AYMY-SS692	87.72	4744/5408	0.0	6189	Length=387380
Ntab-TN90_AYMY-SS692	89.16	962/1079	0.0	1341	Length=387380
Ntab-TN90_AYMY-SS692	83.39	778/933	0.0	811	Length=387380
Ntab-TN90_AYMY-SS692	87.50	84/96	3e-19	106	Length=387380
Ntab-TN90_AYMY-SS692	79.58	113/142	1e-17	100	Length=387380
Ntab-TN90_AYMY-SS7594	99.60	3224/3237	0.0	5906	Length=1481490
Ntab-TN90_AYMY-SS7594	97.96	2590/2644	0.0	4560	Length=1481490
Ntab-TN90_AYMY-SS7594	92.47	135/146	2e-50	209	Length=1481490
Ntab-TN90_AYMY-SS7594	91.95	137/149	3e-49	206	Length=1481490
Ntab-TN90_AYMY-SS7594	96.83	61/63	3e-19	106	Length=1481490
Ntab-TN90_AYMY-SS7594	91.89	68/74	4e-18	102	Length=1481490
Ntab-TN90_AYMY-SS7594	91.43	64/70	2e-16	97.1	Length=1481490
Ntab-TN90_AYMY-SS16372	100.00	3192/3192	0.0	5895	Length=1446480
Ntab-TN90_AYMY-SS16372	94.62	1301/1375	0.0	2085	Length=1446480
Ntab-TN90_AYMY-SS16372	99.11	780/787	0.0	1415	Length=1446480
Ntab-TN90_AYMY-SS16372	97.92	660/674	0.0	1168	Length=1446480
Ntab-TN90_AYMY-SS16372	91.02	588/646	0.0	839	Length=1446480
Ntab-TN90_AYMY-SS16372	91.59	403/440	1e-162	582	Length=1446480
Ntab-TN90_AYMY-SS16372	83.91	193/230	2e-45	193	Length=1446480
Ntab-TN90_AYMY-SS16372	83.91	193/230	2e-45	193	Length=1446480
Ntab-TN90_AYMY-SS16372	86.49	128/148	2e-31	147	Length=1446480
Ntab-TN90_AYMY-SS16372	82.58	128/155	3e-24	122	Length=1446480
Ntab-TN90_AYMY-SS16372	100.00	62/62	5e-22	115	Length=1446480
Ntab-TN90_AYMY-SS16372	90.28	65/72	8e-15	91.6	Length=1446480
Ntab-TN90_AYMY-SS16372	98.04	50/51	1e-13	87.9	Length=1446480
Ntab-TN90_AYMY-SS16372	85.90	67/78	5e-12	82.4	Length=1446480
Ntab-TN90_AYMY-SS14764	92.66	3802/4103	0.0	5873	Length=126901
Ntab-TN90_AYMY-SS14764	91.40	1159/1268	0.0	1714	Length=126901
Ntab-TN90_AYMY-SS14764	89.36	739/827	0.0	1020	Length=126901
Ntab-TN90_AYMY-SS14764	96.83	519/536	0.0	896	Length=126901
Ntab-TN90_AYMY-SS14764	94.96	433/456	0.0	715	Length=126901
Ntab-TN90_AYMY-SS14764	85.85	273/318	9e-84	320	Length=126901
Ntab-TN90_AYMY-SS14764	93.13	122/131	2e-45	193	Length=126901
Ntab-TN90_AYMY-SS14764	93.02	120/129	3e-44	189	Length=126901
Ntab-TN90_AYMY-SS14764	92.39	85/92	6e-26	128	Length=126901
Ntab-TN90_AYMY-SS14764	92.05	81/88	1e-23	121	Length=126901
Ntab-TN90_AYMY-SS14764	92.59	50/54	6e-11	78.7	Length=126901
Ntab-TN90_AYMY-SS14764	92.59	50/54	6e-11	78.7	Length=126901
Ntab-TN90_AYMY-SS9634	99.19	3169/3195	0.0	5757	Length=506697
Ntab-TN90_AYMY-SS9634	98.28	57/58	4e-18	102	Length=506697
Ntab-TN90_AYMY-SS7722	96.71	3321/3434	0.0	5670	Length=336439
Ntab-TN90_AYMY-SS7722	97.77	1405/1437	0.0	2477	Length=336439
Ntab-TN90_AYMY-SS7722	89.94	1288/1432	0.0	1820	Length=336439
Ntab-TN90_AYMY-SS7722	92.00	529/575	0.0	808	Length=336439
Ntab-TN90_AYMY-SS7722	95.73	202/211	7e-90	340	Length=336439
Ntab-TN90_AYMY-SS7722	86.49	128/148	2e-31	147	Length=336439
Ntab-TN90_AYMY-SS7722	93.48	86/92	1e-28	137	Length=336439
Ntab-TN90_AYMY-SS7722	83.87	130/155	1e-27	134	Length=336439
Ntab-TN90_AYMY-SS7722	88.46	69/78	2e-15	93.5	Length=336439
Ntab-TN90_AYMY-SS7722	90.28	65/72	8e-15	91.6	Length=336439
Ntab-TN90_AYMY-SS6949	88.26	4178/4734	0.0	5583	Length=70729
Ntab-TN90_AYMY-SS6949	82.48	979/1187	0.0	970	Length=70729
Ntab-TN90_AYMY-SS6949	83.76	851/1016	0.0	931	Length=70729
Ntab-TN90_AYMY-SS6949	94.24	556/590	0.0	900	Length=70729
Ntab-TN90_AYMY-SS6949	90.06	417/463	1e-167	599	Length=70729
Ntab-TN90_AYMY-SS6949	92.35	169/183	7e-65	257	Length=70729
Ntab-TN90_AYMY-SS6949	79.84	301/377	6e-61	244	Length=70729
Ntab-TN90_AYMY-SS6949	92.02	150/163	2e-56	230	Length=70729
Ntab-TN90_AYMY-SS6949	87.50	154/176	1e-48	204	Length=70729
Ntab-TN90_AYMY-SS6949	90.77	118/130	8e-40	174	Length=70729
Ntab-TN90_AYMY-SS6949	91.27	115/126	3e-39	172	Length=70729
Ntab-TN90_AYMY-SS6949	79.70	212/266	2e-36	163	Length=70729
Ntab-TN90_AYMY-SS6949	81.63	160/196	1e-28	137	Length=70729
Ntab-TN90_AYMY-SS6949	82.19	120/146	8e-25	124	Length=70729
Ntab-TN90_AYMY-SS6949	83.46	111/133	3e-24	122	Length=70729
Ntab-TN90_AYMY-SS6949	80.20	158/197	3e-24	122	Length=70729
Ntab-TN90_AYMY-SS6949	85.58	89/104	8e-20	108	Length=70729
Ntab-TN90_AYMY-SS6949	87.00	87/100	3e-19	106	Length=70729
Ntab-TN90_AYMY-SS6949	94.20	65/69	1e-18	104	Length=70729
Ntab-TN90_AYMY-SS6949	87.50	84/96	1e-18	104	Length=70729
Ntab-TN90_AYMY-SS8815	90.48	3793/4192	0.0	5470	Length=140168
Ntab-TN90_AYMY-SS8815	94.54	2997/3170	0.0	4885	Length=140168
Ntab-TN90_AYMY-SS8815	99.96	2246/2247	0.0	4143	Length=140168
Ntab-TN90_AYMY-SS8815	97.09	701/722	0.0	1201	Length=140168
Ntab-TN90_AYMY-SS8815	98.69	452/458	0.0	813	Length=140168
Ntab-TN90_AYMY-SS8815	97.11	370/381	0.0	643	Length=140168
Ntab-TN90_AYMY-SS8815	97.83	315/322	6e-155	556	Length=140168
Ntab-TN90_AYMY-SS8815	98.41	247/251	2e-120	442	Length=140168
Ntab-TN90_AYMY-SS8815	91.06	214/235	1e-82	316	Length=140168
Ntab-TN90_AYMY-SS8815	96.81	182/188	4e-82	315	Length=140168
Ntab-TN90_AYMY-SS8815	97.65	83/85	6e-31	145	Length=140168
Ntab-TN90_AYMY-SS8815	84.87	129/152	3e-29	139	Length=140168
Ntab-TN90_AYMY-SS8815	89.32	92/103	8e-25	124	Length=140168
Ntab-TN90_AYMY-SS8815	98.51	66/67	4e-23	119	Length=140168
Ntab-TN90_AYMY-SS8815	93.33	56/60	3e-14	89.8	Length=140168
Ntab-TN90_AYMY-SS7758	97.16	3118/3209	0.0	5378	Length=2522427
Ntab-TN90_AYMY-SS7758	98.18	861/877	0.0	1531	Length=2522427
Ntab-TN90_AYMY-SS7758	97.28	394/405	0.0	688	Length=2522427
Ntab-TN90_AYMY-SS7758	98.09	359/366	8e-179	636	Length=2522427
Ntab-TN90_AYMY-SS7758	98.65	293/297	5e-146	527	Length=2522427
Ntab-TN90_AYMY-SS7758	92.17	212/230	3e-83	318	Length=2522427
Ntab-TN90_AYMY-SS7758	98.85	86/87	3e-34	156	Length=2522427
Ntab-TN90_AYMY-SS7758	100.00	65/65	1e-23	121	Length=2522427
Ntab-TN90_AYMY-SS7758	95.95	71/74	1e-22	117	Length=2522427
Ntab-TN90_AYMY-SS7758	90.36	75/83	4e-18	102	Length=2522427
Ntab-TN90_AYMY-SS7758	91.94	57/62	1e-13	87.9	Length=2522427
Ntab-TN90_AYMY-SS152138	90.99	3634/3994	0.0	5341	Length=35505
Ntab-TN90_AYMY-SS152138	83.70	842/1006	0.0	937	Length=35505
Ntab-TN90_AYMY-SS152138	88.60	552/623	0.0	747	Length=35505
Ntab-TN90_AYMY-SS152138	80.12	133/166	8e-25	124	Length=35505
Ntab-TN90_AYMY-SS9452	93.86	3346/3565	0.0	5312	Length=927386
Ntab-TN90_AYMY-SS9452	92.94	158/170	6e-61	244	Length=927386
Ntab-TN90_AYMY-SS9452	97.06	66/68	2e-21	113	Length=927386
Ntab-TN90_AYMY-SS9452	95.38	62/65	1e-18	104	Length=927386
Ntab-TN90_AYMY-SS16469	90.28	3558/3941	0.0	5125	Length=69954
Ntab-TN90_AYMY-SS16469	90.94	1575/1732	0.0	2320	Length=69954
Ntab-TN90_AYMY-SS16469	84.12	800/951	0.0	880	Length=69954
Ntab-TN90_AYMY-SS16469	88.92	642/722	0.0	872	Length=69954
Ntab-TN90_AYMY-SS16469	88.53	386/436	7e-145	523	Length=69954
Ntab-TN90_AYMY-SS16469	81.70	366/448	7e-90	340	Length=69954
Ntab-TN90_AYMY-SS16469	81.11	352/434	3e-83	318	Length=69954
Ntab-TN90_AYMY-SS16469	89.27	208/233	1e-72	283	Length=69954
Ntab-TN90_AYMY-SS16469	79.67	192/241	2e-31	147	Length=69954
Ntab-TN90_AYMY-SS16469	80.13	121/151	6e-21	111	Length=69954
Ntab-TN90_AYMY-SS16469	80.26	122/152	6e-21	111	Length=69954
Ntab-TN90_AYMY-SS16469	94.20	65/69	1e-18	104	Length=69954
Ntab-TN90_AYMY-SS16469	91.30	63/69	2e-15	93.5	Length=69954
Ntab-TN90_AYMY-SS12013	93.71	3172/3385	0.0	5029	Length=133159
Ntab-TN90_AYMY-SS12013	92.44	1430/1547	0.0	2207	Length=133159
Ntab-TN90_AYMY-SS12013	88.18	1417/1607	0.0	1905	Length=133159
Ntab-TN90_AYMY-SS12013	90.34	1103/1221	0.0	1578	Length=133159
Ntab-TN90_AYMY-SS12013	91.63	405/442	8e-169	603	Length=133159
Ntab-TN90_AYMY-SS12013	84.00	84/100	6e-16	95.3	Length=133159
Ntab-TN90_AYMY-SS12013	94.64	53/56	1e-13	87.9	Length=133159
Ntab-TN90_AYMY-SS124098	89.86	3508/3904	0.0	4953	Length=3852
Ntab-TN90_AYMY-SS2934	98.63	2730/2768	0.0	4892	Length=32947
Ntab-TN90_AYMY-SS2934	98.23	445/453	0.0	793	Length=32947
Ntab-TN90_AYMY-SS16849	91.68	3238/3532	0.0	4854	Length=270212
Ntab-TN90_AYMY-SS16849	92.04	1504/1634	0.0	2292	Length=270212
Ntab-TN90_AYMY-SS16849	87.39	617/706	0.0	795	Length=270212
Ntab-TN90_AYMY-SS16849	94.14	257/273	4e-112	414	Length=270212
Ntab-TN90_AYMY-SS16849	90.66	233/257	1e-87	333	Length=270212
Ntab-TN90_AYMY-SS16849	90.32	56/62	5e-12	82.4	Length=270212
Ntab-TN90_AYMY-SS10271	88.54	3562/4023	0.0	4819	Length=251364
Ntab-TN90_AYMY-SS10271	83.73	2285/2729	0.0	2494	Length=251364
Ntab-TN90_AYMY-SS10271	88.68	94/106	3e-24	122	Length=251364
Ntab-TN90_AYMY-SS10271	79.61	121/152	1e-18	104	Length=251364
Ntab-TN90_AYMY-SS10271	81.21	121/149	1e-17	100	Length=251364
Ntab-TN90_AYMY-SS10271	94.23	49/52	2e-11	80.5	Length=251364
Ntab-TN90_AYMY-SS14594	99.35	2599/2616	0.0	4735	Length=412412
Ntab-TN90_AYMY-SS14594	91.95	2490/2708	0.0	3747	Length=412412
Ntab-TN90_AYMY-SS14594	97.93	2127/2172	0.0	3736	Length=412412
Ntab-TN90_AYMY-SS14594	95.80	1436/1499	0.0	2377	Length=412412
Ntab-TN90_AYMY-SS14594	90.01	1090/1211	0.0	1526	Length=412412
Ntab-TN90_AYMY-SS14594	91.96	412/448	2e-175	625	Length=412412
Ntab-TN90_AYMY-SS14594	94.13	369/392	4e-167	597	Length=412412
Ntab-TN90_AYMY-SS14594	100.00	231/231	5e-116	427	Length=412412
Ntab-TN90_AYMY-SS14594	94.50	189/200	9e-79	303	Length=412412
Ntab-TN90_AYMY-SS14594	98.19	163/166	7e-75	291	Length=412412
Ntab-TN90_AYMY-SS14594	83.26	199/239	3e-49	206	Length=412412
Ntab-TN90_AYMY-SS14594	84.35	194/230	5e-47	198	Length=412412
Ntab-TN90_AYMY-SS14594	83.91	193/230	2e-45	193	Length=412412
Ntab-TN90_AYMY-SS14594	83.48	192/230	1e-43	187	Length=412412
Ntab-TN90_AYMY-SS14594	83.48	192/230	1e-43	187	Length=412412
Ntab-TN90_AYMY-SS14594	96.08	98/102	1e-37	167	Length=412412
Ntab-TN90_AYMY-SS14594	87.23	123/141	2e-31	147	Length=412412
Ntab-TN90_AYMY-SS14594	83.87	130/155	1e-27	134	Length=412412
Ntab-TN90_AYMY-SS14594	87.50	84/96	6e-21	111	Length=412412
Ntab-TN90_AYMY-SS14594	90.59	77/85	6e-21	111	Length=412412
Ntab-TN90_AYMY-SS9093	89.46	3190/3566	0.0	4455	Length=12672
Ntab-TN90_AYMY-SS9093	92.08	907/985	0.0	1387	Length=12672
Ntab-TN90_AYMY-SS9093	86.58	129/149	5e-37	165	Length=12672
Ntab-TN90_AYMY-SS9093	78.95	120/152	1e-17	100	Length=12672
Ntab-TN90_AYMY-SS12543	92.38	2823/3056	0.0	4325	Length=470188
Ntab-TN90_AYMY-SS12543	86.13	1590/1846	0.0	1949	Length=470188
Ntab-TN90_AYMY-SS12543	93.47	630/674	0.0	994	Length=470188
Ntab-TN90_AYMY-SS12543	86.26	829/961	0.0	994	Length=470188
Ntab-TN90_AYMY-SS12543	97.02	358/369	6e-175	623	Length=470188
Ntab-TN90_AYMY-SS12543	92.82	388/418	8e-169	603	Length=470188
Ntab-TN90_AYMY-SS12543	93.48	344/368	4e-152	547	Length=470188
Ntab-TN90_AYMY-SS12543	89.53	385/430	5e-151	544	Length=470188
Ntab-TN90_AYMY-SS12543	89.91	294/327	3e-113	418	Length=470188
Ntab-TN90_AYMY-SS12543	82.39	117/142	3e-24	122	Length=470188
Ntab-TN90_AYMY-SS12543	82.39	117/142	3e-24	122	Length=470188
Ntab-TN90_AYMY-SS12543	91.30	63/69	2e-15	93.5	Length=470188
Ntab-TN90_AYMY-SS12543	81.82	90/110	1e-13	87.9	Length=470188
Ntab-TN90_AYMY-SS12543	94.55	52/55	4e-13	86.1	Length=470188
Ntab-TN90_AYMY-SS10588	93.95	2624/2793	0.0	4209	Length=513867
Ntab-TN90_AYMY-SS10588	95.87	952/993	0.0	1598	Length=513867
Ntab-TN90_AYMY-SS10588	86.33	1156/1339	0.0	1428	Length=513867
Ntab-TN90_AYMY-SS10588	93.45	671/718	0.0	1066	Length=513867
Ntab-TN90_AYMY-SS10588	93.58	598/639	0.0	950	Length=513867
Ntab-TN90_AYMY-SS10588	89.04	642/721	0.0	859	Length=513867
Ntab-TN90_AYMY-SS10588	88.04	346/393	1e-126	462	Length=513867
Ntab-TN90_AYMY-SS10588	93.98	78/83	2e-25	126	Length=513867
Ntab-TN90_AYMY-SS10588	91.55	65/71	2e-16	97.1	Length=513867
Ntab-TN90_AYMY-SS930	83.22	3917/4707	0.0	4209	Length=1119664
Ntab-TN90_AYMY-SS930	73.36	840/1145	2e-91	346	Length=1119664
Ntab-TN90_AYMY-SS930	81.00	307/379	1e-72	283	Length=1119664
Ntab-TN90_AYMY-SS930	77.99	280/359	1e-52	217	Length=1119664
Ntab-TN90_AYMY-SS930	92.96	66/71	1e-18	104	Length=1119664
Ntab-TN90_AYMY-SS930	93.75	60/64	2e-16	97.1	Length=1119664
Ntab-TN90_AYMY-SS930	95.83	46/48	6e-11	78.7	Length=1119664
Ntab-TN90_AYMY-SS1118	78.69	4893/6218	0.0	3982	Length=821035
Ntab-TN90_AYMY-SS1118	83.80	564/673	2e-179	638	Length=821035
Ntab-TN90_AYMY-SS1118	83.85	545/650	1e-171	612	Length=821035
Ntab-TN90_AYMY-SS1118	80.22	288/359	3e-63	252	Length=821035
Ntab-TN90_AYMY-SS3166	89.31	2757/3087	0.0	3836	Length=568328
Ntab-TN90_AYMY-SS3166	85.23	1494/1753	0.0	1755	Length=568328
Ntab-TN90_AYMY-SS3166	82.90	800/965	0.0	808	Length=568328
Ntab-TN90_AYMY-SS3166	93.93	418/445	0.0	671	Length=568328
Ntab-TN90_AYMY-SS3166	91.16	423/464	4e-177	630	Length=568328
Ntab-TN90_AYMY-SS3166	85.66	233/272	2e-70	276	Length=568328
Ntab-TN90_AYMY-SS3166	86.79	92/106	2e-21	113	Length=568328
Ntab-TN90_AYMY-SS3166	81.06	107/132	1e-17	100	Length=568328
Ntab-TN90_AYMY-SS3166	96.15	50/52	4e-13	86.1	Length=568328
Ntab-TN90_AYMY-SS1984	89.59	2729/3046	0.0	3808	Length=1049392
Ntab-TN90_AYMY-SS1984	89.82	1535/1709	0.0	2150	Length=1049392
Ntab-TN90_AYMY-SS1984	94.43	1135/1202	0.0	1838	Length=1049392
Ntab-TN90_AYMY-SS1984	86.35	816/945	0.0	989	Length=1049392
Ntab-TN90_AYMY-SS1984	86.34	354/410	9e-119	436	Length=1049392
Ntab-TN90_AYMY-SS1984	94.87	74/78	3e-24	122	Length=1049392
Ntab-TN90_AYMY-SS1984	96.30	52/54	3e-14	89.8	Length=1049392
Ntab-TN90_AYMY-SS1984	96.15	50/52	4e-13	86.1	Length=1049392
Ntab-TN90_AYMY-SS1984	89.39	59/66	1e-12	84.2	Length=1049392
Ntab-TN90_AYMY-SS1984	92.86	52/56	5e-12	82.4	Length=1049392
Ntab-TN90_AYMY-SS17944	90.65	2617/2887	0.0	3807	Length=45480
Ntab-TN90_AYMY-SS17944	99.74	781/783	0.0	1434	Length=45480
Ntab-TN90_AYMY-SS17944	91.99	850/924	0.0	1284	Length=45480
Ntab-TN90_AYMY-SS17944	86.33	815/944	0.0	987	Length=45480
Ntab-TN90_AYMY-SS17944	94.20	211/224	2e-90	342	Length=45480
Ntab-TN90_AYMY-SS17944	92.63	88/95	1e-28	137	Length=45480
Ntab-TN90_AYMY-SS17944	83.01	127/153	4e-28	135	Length=45480
Ntab-TN90_AYMY-SS17944	92.86	65/70	1e-17	100	Length=45480
Ntab-TN90_AYMY-SS17944	92.86	52/56	5e-12	82.4	Length=45480
Ntab-TN90_AYMY-SS53230	96.41	2203/2285	0.0	3766	Length=23286
Ntab-TN90_AYMY-SS53230	91.93	2301/2503	0.0	3483	Length=23286
Ntab-TN90_AYMY-SS53230	87.06	814/935	0.0	1029	Length=23286
Ntab-TN90_AYMY-SS53230	86.76	662/763	0.0	822	Length=23286
Ntab-TN90_AYMY-SS53230	89.01	502/564	0.0	697	Length=23286
Ntab-TN90_AYMY-SS53230	87.88	406/462	2e-144	521	Length=23286
Ntab-TN90_AYMY-SS53230	94.87	111/117	1e-42	183	Length=23286
Ntab-TN90_AYMY-SS53230	95.18	79/83	5e-27	132	Length=23286
Ntab-TN90_AYMY-SS53230	95.18	79/83	5e-27	132	Length=23286
Ntab-TN90_AYMY-SS53230	94.64	53/56	1e-13	87.9	Length=23286
Ntab-TN90_AYMY-SS3168	91.90	2486/2705	0.0	3751	Length=181381
Ntab-TN90_AYMY-SS3168	88.51	2774/3134	0.0	3720	Length=181381
Ntab-TN90_AYMY-SS3168	85.02	1919/2257	0.0	2233	Length=181381
Ntab-TN90_AYMY-SS3168	85.45	1562/1828	0.0	1842	Length=181381
Ntab-TN90_AYMY-SS3168	95.47	1095/1147	0.0	1820	Length=181381
Ntab-TN90_AYMY-SS3168	95.64	592/619	0.0	990	Length=181381
Ntab-TN90_AYMY-SS3168	95.26	482/506	0.0	802	Length=181381
Ntab-TN90_AYMY-SS3168	86.67	377/435	2e-129	472	Length=181381
Ntab-TN90_AYMY-SS3168	90.19	239/265	2e-90	342	Length=181381
Ntab-TN90_AYMY-SS3168	94.74	162/171	1e-67	267	Length=181381
Ntab-TN90_AYMY-SS3168	83.11	187/225	3e-49	206	Length=181381
Ntab-TN90_AYMY-SS3168	90.91	120/132	3e-39	172	Length=181381
Ntab-TN90_AYMY-SS3168	90.15	119/132	1e-37	167	Length=181381
Ntab-TN90_AYMY-SS3168	96.91	94/97	2e-36	163	Length=181381
Ntab-TN90_AYMY-SS3168	96.91	94/97	2e-36	163	Length=181381
Ntab-TN90_AYMY-SS3168	88.49	123/139	6e-36	161	Length=181381
Ntab-TN90_AYMY-SS3168	94.85	92/97	4e-33	152	Length=181381
Ntab-TN90_AYMY-SS3168	86.18	106/123	1e-27	134	Length=181381
Ntab-TN90_AYMY-SS3168	83.16	79/95	5e-12	82.4	Length=181381
Ntab-TN90_AYMY-SS3168	94.12	48/51	6e-11	78.7	Length=181381
Ntab-TN90_AYMY-SS16407	96.95	2160/2228	0.0	3712	Length=621830
Ntab-TN90_AYMY-SS13559	95.94	2153/2244	0.0	3631	Length=34096
Ntab-TN90_AYMY-SS13559	97.47	964/989	0.0	1687	Length=34096
Ntab-TN90_AYMY-SS13559	91.65	417/455	2e-175	625	Length=34096
Ntab-TN90_AYMY-SS13559	93.85	336/358	7e-150	540	Length=34096
Ntab-TN90_AYMY-SS13559	92.55	174/188	9e-69	270	Length=34096
Ntab-TN90_AYMY-SS13559	100.00	63/63	1e-22	117	Length=34096
Ntab-TN90_AYMY-SS13559	98.15	53/54	6e-16	95.3	Length=34096
Ntab-TN90_AYMY-SS10070	89.37	2590/2898	0.0	3620	Length=739622
Ntab-TN90_AYMY-SS10070	93.93	1300/1384	0.0	2082	Length=739622
Ntab-TN90_AYMY-SS10070	91.21	1297/1422	0.0	1908	Length=739622
Ntab-TN90_AYMY-SS10070	89.75	998/1112	0.0	1395	Length=739622
Ntab-TN90_AYMY-SS10070	87.24	827/948	0.0	1046	Length=739622
Ntab-TN90_AYMY-SS10070	82.57	251/304	7e-65	257	Length=739622
Ntab-TN90_AYMY-SS10070	92.94	79/85	3e-24	122	Length=739622
Ntab-TN90_AYMY-SS10070	98.41	62/63	6e-21	111	Length=739622
Ntab-TN90_AYMY-SS10070	94.64	53/56	1e-13	87.9	Length=739622
Ntab-TN90_AYMY-SS2332	91.19	2423/2657	0.0	3574	Length=1065815
Ntab-TN90_AYMY-SS2332	93.27	1262/1353	0.0	1993	Length=1065815
Ntab-TN90_AYMY-SS2332	85.81	1348/1571	0.0	1640	Length=1065815
Ntab-TN90_AYMY-SS2332	95.61	653/683	0.0	1094	Length=1065815
Ntab-TN90_AYMY-SS2332	88.40	625/707	0.0	839	Length=1065815
Ntab-TN90_AYMY-SS2332	91.64	329/359	1e-136	496	Length=1065815
Ntab-TN90_AYMY-SS2332	90.49	333/368	9e-134	486	Length=1065815
Ntab-TN90_AYMY-SS2332	86.08	266/309	6e-86	327	Length=1065815
Ntab-TN90_AYMY-SS2332	81.13	288/355	1e-67	267	Length=1065815
Ntab-TN90_AYMY-SS2332	94.26	115/122	4e-43	185	Length=1065815
Ntab-TN90_AYMY-SS2332	80.79	143/177	6e-26	128	Length=1065815
Ntab-TN90_AYMY-SS2332	81.94	118/144	2e-21	113	Length=1065815
Ntab-TN90_AYMY-SS2332	86.32	82/95	2e-16	97.1	Length=1065815
Ntab-TN90_AYMY-SS2332	85.42	82/96	2e-15	93.5	Length=1065815
Ntab-TN90_AYMY-SS2332	78.08	114/146	1e-13	87.9	Length=1065815
Ntab-TN90_AYMY-SS2332	80.36	90/112	6e-11	78.7	Length=1065815
Ntab-TN90_AYMY-SS2332	88.89	56/63	6e-11	78.7	Length=1065815
Ntab-TN90_AYMY-SS17520	92.22	2311/2506	0.0	3522	Length=373588
Ntab-TN90_AYMY-SS17520	88.74	2498/2815	0.0	3411	Length=373588
Ntab-TN90_AYMY-SS17520	84.82	961/1133	0.0	1131	Length=373588
Ntab-TN90_AYMY-SS17520	90.62	667/736	0.0	979	Length=373588
Ntab-TN90_AYMY-SS17520	88.34	432/489	1e-162	582	Length=373588
Ntab-TN90_AYMY-SS17520	81.47	233/286	1e-52	217	Length=373588
Ntab-TN90_AYMY-SS17520	83.67	123/147	5e-27	132	Length=373588
Ntab-TN90_AYMY-SS17520	86.87	86/99	1e-18	104	Length=373588
Ntab-TN90_AYMY-SS17520	92.75	64/69	5e-17	99.0	Length=373588
Ntab-TN90_AYMY-SS17520	91.30	63/69	2e-15	93.5	Length=373588
Ntab-TN90_AYMY-SS17520	83.16	79/95	5e-12	82.4	Length=373588
Ntab-TN90_AYMY-SS17520	92.59	50/54	6e-11	78.7	Length=373588
Ntab-TN90_AYMY-SS92021	96.12	2007/2088	0.0	3404	Length=2088
Ntab-TN90_AYMY-SS14636	83.67	3065/3663	0.0	3380	Length=302377
Ntab-TN90_AYMY-SS14636	86.57	374/432	2e-130	475	Length=302377
Ntab-TN90_AYMY-SS11152	92.16	2199/2386	0.0	3350	Length=183889
Ntab-TN90_AYMY-SS196455	95.29	2025/2125	0.0	3343	Length=61543
Ntab-TN90_AYMY-SS196455	93.01	1903/2046	0.0	2966	Length=61543
Ntab-TN90_AYMY-SS196455	88.74	1442/1625	0.0	1973	Length=61543
Ntab-TN90_AYMY-SS196455	90.96	594/653	0.0	874	Length=61543
Ntab-TN90_AYMY-SS196455	88.90	617/694	0.0	830	Length=61543
Ntab-TN90_AYMY-SS196455	97.76	262/268	4e-127	464	Length=61543
Ntab-TN90_AYMY-SS196455	93.39	113/121	8e-40	174	Length=61543
Ntab-TN90_AYMY-SS196455	94.64	53/56	1e-13	87.9	Length=61543
Ntab-TN90_AYMY-SS196455	94.23	49/52	2e-11	80.5	Length=61543
Ntab-TN90_AYMY-SS11312	88.93	2441/2745	0.0	3343	Length=67343
Ntab-TN90_AYMY-SS11312	96.83	732/756	0.0	1258	Length=67343
Ntab-TN90_AYMY-SS11312	91.03	731/803	0.0	1085	Length=67343
Ntab-TN90_AYMY-SS11312	93.24	690/740	0.0	1079	Length=67343
Ntab-TN90_AYMY-SS11312	87.42	695/795	0.0	893	Length=67343
Ntab-TN90_AYMY-SS11312	83.10	118/142	3e-24	122	Length=67343
Ntab-TN90_AYMY-SS11312	100.00	63/63	1e-22	117	Length=67343
Ntab-TN90_AYMY-SS11312	88.30	83/94	8e-20	108	Length=67343
Ntab-TN90_AYMY-SS11312	77.27	119/154	1e-12	84.2	Length=67343
Ntab-TN90_AYMY-SS6570	90.39	2295/2539	0.0	3319	Length=154498
Ntab-TN90_AYMY-SS6570	93.16	899/965	0.0	1415	Length=154498
Ntab-TN90_AYMY-SS6570	93.02	80/86	2e-25	126	Length=154498
Ntab-TN90_AYMY-SS99081	92.44	2104/2276	0.0	3232	Length=3667
Ntab-TN90_AYMY-SS99081	85.94	1015/1181	0.0	1251	Length=3667
Ntab-TN90_AYMY-SS99081	85.88	225/262	6e-66	261	Length=3667
Ntab-TN90_AYMY-SS99081	90.70	78/86	6e-21	111	Length=3667
Ntab-TN90_AYMY-SS99081	94.64	53/56	1e-13	87.9	Length=3667
Ntab-TN90_AYMY-SS5171	93.54	2028/2168	0.0	3208	Length=652455
Ntab-TN90_AYMY-SS5171	90.04	2007/2229	0.0	2865	Length=652455
Ntab-TN90_AYMY-SS5171	94.32	1612/1709	0.0	2619	Length=652455
Ntab-TN90_AYMY-SS5171	94.57	697/737	0.0	1136	Length=652455
Ntab-TN90_AYMY-SS5171	90.16	394/437	3e-158	568	Length=652455
Ntab-TN90_AYMY-SS5171	93.94	217/231	4e-92	348	Length=652455
Ntab-TN90_AYMY-SS5171	90.40	160/177	4e-57	231	Length=652455
Ntab-TN90_AYMY-SS5171	96.18	126/131	4e-52	215	Length=652455
Ntab-TN90_AYMY-SS5171	93.43	128/137	1e-48	204	Length=652455
Ntab-TN90_AYMY-SS5171	92.48	123/133	1e-42	183	Length=652455
Ntab-TN90_AYMY-SS5171	96.04	97/101	5e-37	165	Length=652455
Ntab-TN90_AYMY-SS5171	80.87	186/230	1e-33	154	Length=652455
Ntab-TN90_AYMY-SS5171	80.26	122/152	6e-21	111	Length=652455
Ntab-TN90_AYMY-SS5171	87.78	79/90	2e-16	97.1	Length=652455
Ntab-TN90_AYMY-SS126844	93.55	1945/2079	0.0	3094	Length=6845
Ntab-TN90_AYMY-SS126844	89.29	375/420	3e-143	518	Length=6845
Ntab-TN90_AYMY-SS126844	90.28	65/72	6e-16	95.3	Length=6845
Ntab-TN90_AYMY-SS1856	86.31	2483/2877	0.0	3048	Length=138713
Ntab-TN90_AYMY-SS1856	91.23	1353/1483	0.0	1999	Length=138713
Ntab-TN90_AYMY-SS1856	91.92	796/866	0.0	1210	Length=138713
Ntab-TN90_AYMY-SS1856	90.37	366/405	4e-147	531	Length=138713
Ntab-TN90_AYMY-SS18206	95.66	1787/1868	0.0	2994	Length=82621
Ntab-TN90_AYMY-SS18206	94.69	695/734	0.0	1134	Length=82621
Ntab-TN90_AYMY-SS18206	98.13	419/427	0.0	745	Length=82621
Ntab-TN90_AYMY-SS18206	93.38	268/287	2e-115	425	Length=82621
Ntab-TN90_AYMY-SS13599	99.10	1648/1663	0.0	2988	Length=282431
Ntab-TN90_AYMY-SS13599	99.20	499/503	0.0	909	Length=282431
Ntab-TN90_AYMY-SS13599	99.32	441/444	0.0	804	Length=282431
Ntab-TN90_AYMY-SS13599	92.93	447/481	0.0	688	Length=282431
Ntab-TN90_AYMY-SS13599	89.26	241/270	3e-89	339	Length=282431
Ntab-TN90_AYMY-SS13599	96.83	183/189	1e-82	316	Length=282431
Ntab-TN90_AYMY-SS194289	93.14	1900/2040	0.0	2981	Length=4440
Ntab-TN90_AYMY-SS194289	90.95	1115/1226	0.0	1644	Length=4440
Ntab-TN90_AYMY-SS194289	94.31	696/738	0.0	1131	Length=4440
Ntab-TN90_AYMY-SS194289	94.74	252/266	5e-111	411	Length=4440
Ntab-TN90_AYMY-SS194289	95.51	85/89	2e-30	143	Length=4440
Ntab-TN90_AYMY-SS209140	94.56	1841/1947	0.0	2959	Length=2970
Ntab-TN90_AYMY-SS209140	97.84	363/371	2e-180	641	Length=2970
Ntab-TN90_AYMY-SS209140	87.23	123/141	2e-31	147	Length=2970
Ntab-TN90_AYMY-SS209140	83.87	130/155	1e-27	134	Length=2970
Ntab-TN90_AYMY-SS209140	88.46	69/78	2e-15	93.5	Length=2970
Ntab-TN90_AYMY-SS209140	92.31	60/65	8e-15	91.6	Length=2970
Ntab-TN90_AYMY-SS7489	89.70	2082/2321	0.0	2935	Length=25653
Ntab-TN90_AYMY-SS7489	90.75	1600/1763	0.0	2344	Length=25653
Ntab-TN90_AYMY-SS7489	96.20	1368/1422	0.0	2327	Length=25653
Ntab-TN90_AYMY-SS7489	86.72	823/949	0.0	1014	Length=25653
Ntab-TN90_AYMY-SS7489	93.66	443/473	0.0	708	Length=25653
Ntab-TN90_AYMY-SS7489	86.79	368/424	7e-130	473	Length=25653
Ntab-TN90_AYMY-SS7489	93.72	209/223	3e-88	335	Length=25653
Ntab-TN90_AYMY-SS7489	91.47	193/211	9e-74	287	Length=25653
Ntab-TN90_AYMY-SS7489	87.41	118/135	3e-34	156	Length=25653
Ntab-TN90_AYMY-SS7489	90.70	78/86	6e-21	111	Length=25653
Ntab-TN90_AYMY-SS7489	93.33	56/60	1e-13	87.9	Length=25653
Ntab-TN90_AYMY-SS12553	92.68	1913/2064	0.0	2915	Length=69355
Ntab-TN90_AYMY-SS12553	95.17	1378/1448	0.0	2272	Length=69355
Ntab-TN90_AYMY-SS12553	92.70	343/370	2e-145	525	Length=69355
Ntab-TN90_AYMY-SS12553	97.68	295/302	8e-144	520	Length=69355
Ntab-TN90_AYMY-SS12553	97.22	210/216	4e-97	364	Length=69355
Ntab-TN90_AYMY-SS12553	95.60	87/91	6e-31	145	Length=69355
Ntab-TN90_AYMY-SS12553	88.89	64/72	1e-13	87.9	Length=69355
Ntab-TN90_AYMY-SS46	97.86	1649/1685	0.0	2902	Length=1677487
Ntab-TN90_AYMY-SS46	95.60	586/613	0.0	977	Length=1677487
Ntab-TN90_AYMY-SS46	94.53	294/311	1e-131	479	Length=1677487
Ntab-TN90_AYMY-SS46	86.75	347/400	7e-120	440	Length=1677487
Ntab-TN90_AYMY-SS46	98.07	203/207	5e-96	361	Length=1677487
Ntab-TN90_AYMY-SS46	83.74	170/203	2e-45	193	Length=1677487
Ntab-TN90_AYMY-SS46	82.76	168/203	5e-42	182	Length=1677487
Ntab-TN90_AYMY-SS46	93.55	58/62	2e-15	93.5	Length=1677487
Ntab-TN90_AYMY-SS46	83.16	79/95	5e-12	82.4	Length=1677487
Ntab-TN90_AYMY-SS46	83.16	79/95	5e-12	82.4	Length=1677487
Ntab-TN90_AYMY-SS15666	99.68	1570/1575	0.0	2881	Length=2083753
Ntab-TN90_AYMY-SS15666	100.00	250/250	1e-126	462	Length=2083753
Ntab-TN90_AYMY-SS15666	100.00	63/63	1e-22	117	Length=2083753
Ntab-TN90_AYMY-SS9899	96.42	1669/1731	0.0	2830	Length=233654
Ntab-TN90_AYMY-SS9899	97.56	1118/1146	0.0	1962	Length=233654
Ntab-TN90_AYMY-SS9899	93.68	578/617	0.0	924	Length=233654
Ntab-TN90_AYMY-SS9899	85.27	579/679	0.0	701	Length=233654
Ntab-TN90_AYMY-SS9899	93.58	423/452	0.0	675	Length=233654
Ntab-TN90_AYMY-SS9899	95.24	380/399	1e-176	628	Length=233654
Ntab-TN90_AYMY-SS9899	93.75	390/416	6e-175	623	Length=233654
Ntab-TN90_AYMY-SS9899	93.33	70/75	6e-21	111	Length=233654
Ntab-TN90_AYMY-SS1132	88.59	2065/2331	0.0	2802	Length=1506199
Ntab-TN90_AYMY-SS1132	94.40	1450/1536	0.0	2359	Length=1506199
Ntab-TN90_AYMY-SS1132	91.83	1552/1690	0.0	2338	Length=1506199
Ntab-TN90_AYMY-SS1132	90.48	1474/1629	0.0	2113	Length=1506199
Ntab-TN90_AYMY-SS1132	92.18	1061/1151	0.0	1628	Length=1506199
Ntab-TN90_AYMY-SS1132	92.14	1032/1120	0.0	1570	Length=1506199
Ntab-TN90_AYMY-SS1132	91.12	985/1081	0.0	1445	Length=1506199
Ntab-TN90_AYMY-SS1132	92.55	832/899	0.0	1279	Length=1506199
Ntab-TN90_AYMY-SS1132	91.02	689/757	0.0	1018	Length=1506199
Ntab-TN90_AYMY-SS1132	84.91	827/974	0.0	974	Length=1506199
Ntab-TN90_AYMY-SS1132	91.97	607/660	0.0	924	Length=1506199
Ntab-TN90_AYMY-SS1132	83.72	756/903	0.0	837	Length=1506199
Ntab-TN90_AYMY-SS1132	92.38	473/512	0.0	730	Length=1506199
Ntab-TN90_AYMY-SS1132	92.48	381/412	6e-165	590	Length=1506199
Ntab-TN90_AYMY-SS1132	93.67	355/379	3e-158	568	Length=1506199
Ntab-TN90_AYMY-SS1132	92.58	362/391	1e-156	562	Length=1506199
Ntab-TN90_AYMY-SS1132	92.91	275/296	4e-117	431	Length=1506199
Ntab-TN90_AYMY-SS1132	88.95	306/344	2e-115	425	Length=1506199
Ntab-TN90_AYMY-SS1132	94.00	141/150	6e-56	228	Length=1506199
Ntab-TN90_AYMY-SS1132	88.16	134/152	5e-42	182	Length=1506199
Ntab-TN90_AYMY-SS4771	88.13	2064/2342	0.0	2752	Length=23603
Ntab-TN90_AYMY-SS4771	87.40	1186/1357	0.0	1546	Length=23603
Ntab-TN90_AYMY-SS4771	82.97	716/863	0.0	741	Length=23603
Ntab-TN90_AYMY-SS4771	86.85	350/403	4e-122	448	Length=23603
Ntab-TN90_AYMY-SS4771	88.67	313/353	4e-117	431	Length=23603
Ntab-TN90_AYMY-SS4771	92.38	194/210	1e-77	300	Length=23603
Ntab-TN90_AYMY-SS4771	80.92	123/152	1e-22	117	Length=23603
Ntab-TN90_AYMY-SS4771	78.95	120/152	1e-17	100	Length=23603
Ntab-TN90_AYMY-SS4771	90.00	63/70	3e-14	89.8	Length=23603
Ntab-TN90_AYMY-SS4771	96.15	50/52	4e-13	86.1	Length=23603
Ntab-TN90_AYMY-SS4771	89.06	57/64	2e-11	80.5	Length=23603
Ntab-TN90_AYMY-SS3627	83.24	2552/3066	0.0	2737	Length=173989
Ntab-TN90_AYMY-SS3627	72.39	818/1130	4e-77	298	Length=173989
Ntab-TN90_AYMY-SS3627	80.90	305/377	1e-72	283	Length=173989
Ntab-TN90_AYMY-SS3627	84.09	111/132	1e-22	117	Length=173989
Ntab-TN90_AYMY-SS3627	82.39	117/142	5e-22	115	Length=173989
Ntab-TN90_AYMY-SS3627	84.68	105/124	5e-22	115	Length=173989
Ntab-TN90_AYMY-SS3627	86.25	69/80	4e-13	86.1	Length=173989
Ntab-TN90_AYMY-SS3627	92.86	52/56	5e-12	82.4	Length=173989
Ntab-TN90_AYMY-SS3627	75.57	133/176	2e-11	80.5	Length=173989
Ntab-TN90_AYMY-SS3627	85.19	69/81	2e-11	80.5	Length=173989
Ntab-TN90_AYMY-SS3627	91.23	52/57	6e-11	78.7	Length=173989
Ntab-TN90_AYMY-SS9657	88.33	1998/2262	0.0	2669	Length=749418
Ntab-TN90_AYMY-SS9657	91.94	1414/1538	0.0	2148	Length=749418
Ntab-TN90_AYMY-SS9657	98.50	982/997	0.0	1760	Length=749418
Ntab-TN90_AYMY-SS9657	96.98	995/1026	0.0	1712	Length=749418
Ntab-TN90_AYMY-SS9657	92.93	1038/1117	0.0	1613	Length=749418
Ntab-TN90_AYMY-SS9657	93.82	866/923	0.0	1387	Length=749418
Ntab-TN90_AYMY-SS9657	86.74	837/965	0.0	1033	Length=749418
Ntab-TN90_AYMY-SS9657	92.01	622/676	0.0	948	Length=749418
Ntab-TN90_AYMY-SS9657	92.03	543/590	0.0	828	Length=749418
Ntab-TN90_AYMY-SS9657	92.07	418/454	2e-179	638	Length=749418
Ntab-TN90_AYMY-SS9657	91.85	417/454	1e-177	632	Length=749418
Ntab-TN90_AYMY-SS9657	91.94	342/372	3e-143	518	Length=749418
Ntab-TN90_AYMY-SS9657	97.14	102/105	6e-41	178	Length=749418
Ntab-TN90_AYMY-SS9657	94.50	103/109	4e-38	169	Length=749418
Ntab-TN90_AYMY-SS9657	94.44	85/90	1e-28	137	Length=749418
Ntab-TN90_AYMY-SS9657	96.83	61/63	3e-19	106	Length=749418
Ntab-TN90_AYMY-SS9657	87.64	78/89	1e-18	104	Length=749418
Ntab-TN90_AYMY-SS9657	87.64	78/89	1e-18	104	Length=749418
Ntab-TN90_AYMY-SS9657	87.64	78/89	1e-18	104	Length=749418
Ntab-TN90_AYMY-SS9657	94.64	53/56	1e-13	87.9	Length=749418
Ntab-TN90_AYMY-SS7575	96.78	1534/1585	0.0	2636	Length=1155400
Ntab-TN90_AYMY-SS7575	92.51	1594/1723	0.0	2447	Length=1155400
Ntab-TN90_AYMY-SS7575	91.72	1163/1268	0.0	1751	Length=1155400
Ntab-TN90_AYMY-SS7575	86.52	976/1128	0.0	1192	Length=1155400
Ntab-TN90_AYMY-SS7575	93.69	549/586	0.0	878	Length=1155400
Ntab-TN90_AYMY-SS7575	93.53	448/479	0.0	713	Length=1155400
Ntab-TN90_AYMY-SS7575	91.97	378/411	5e-161	577	Length=1155400
Ntab-TN90_AYMY-SS7575	91.14	288/316	1e-116	429	Length=1155400
Ntab-TN90_AYMY-SS7575	92.39	182/197	2e-71	279	Length=1155400
Ntab-TN90_AYMY-SS7575	92.16	141/153	4e-52	215	Length=1155400
Ntab-TN90_AYMY-SS7575	96.61	114/118	2e-46	196	Length=1155400
Ntab-TN90_AYMY-SS7575	90.98	121/133	6e-41	178	Length=1155400
Ntab-TN90_AYMY-SS7575	92.11	70/76	3e-19	106	Length=1155400
Ntab-TN90_AYMY-SS7575	81.75	103/126	1e-18	104	Length=1155400
Ntab-TN90_AYMY-SS7575	83.16	79/95	5e-12	82.4	Length=1155400
Ntab-TN90_AYMY-SS7575	92.86	52/56	5e-12	82.4	Length=1155400
Ntab-TN90_AYMY-SS177600	92.82	1693/1824	0.0	2628	Length=3000
Ntab-TN90_AYMY-SS177600	91.83	506/551	0.0	767	Length=3000
Ntab-TN90_AYMY-SS177600	91.95	240/261	9e-94	353	Length=3000
Ntab-TN90_AYMY-SS4396	86.26	2140/2481	0.0	2628	Length=306061
Ntab-TN90_AYMY-SS4396	94.31	282/299	2e-125	459	Length=306061
Ntab-TN90_AYMY-SS4396	83.03	274/330	7e-75	291	Length=306061
Ntab-TN90_AYMY-SS4396	86.32	202/234	2e-60	243	Length=306061
Ntab-TN90_AYMY-SS4396	91.74	111/121	4e-38	169	Length=306061
Ntab-TN90_AYMY-SS4396	90.91	110/121	2e-36	163	Length=306061
Ntab-TN90_AYMY-SS4396	86.54	90/104	8e-20	108	Length=306061
Ntab-TN90_AYMY-SS4396	88.17	82/93	1e-18	104	Length=306061
Ntab-TN90_AYMY-SS4396	77.37	106/137	5e-12	82.4	Length=306061
Ntab-TN90_AYMY-SS238004	85.30	2223/2606	0.0	2603	Length=136044
Ntab-TN90_AYMY-SS238004	93.26	1314/1409	0.0	2074	Length=136044
Ntab-TN90_AYMY-SS238004	91.36	349/382	4e-142	514	Length=136044
Ntab-TN90_AYMY-SS238004	88.00	132/150	6e-41	178	Length=136044
Ntab-TN90_AYMY-SS238004	91.84	90/98	1e-28	137	Length=136044
Ntab-TN90_AYMY-SS238004	90.32	84/93	1e-22	117	Length=136044
Ntab-TN90_AYMY-SS238004	96.15	50/52	4e-13	86.1	Length=136044
Ntab-TN90_AYMY-SS64381	98.50	1446/1468	0.0	2588	Length=1468
Ntab-TN90_AYMY-SS206413	94.56	1598/1690	0.0	2582	Length=10336
Ntab-TN90_AYMY-SS206413	97.41	489/502	0.0	850	Length=10336
Ntab-TN90_AYMY-SS206413	88.09	392/445	4e-137	497	Length=10336
Ntab-TN90_AYMY-SS206413	92.62	138/149	6e-51	211	Length=10336
Ntab-TN90_AYMY-SS206413	93.53	130/139	8e-50	207	Length=10336
Ntab-TN90_AYMY-SS206413	91.67	66/72	5e-17	99.0	Length=10336
Ntab-TN90_AYMY-SS206413	93.65	59/63	6e-16	95.3	Length=10336
Ntab-TN90_AYMY-SS8223	90.94	1747/1921	0.0	2566	Length=277190
Ntab-TN90_AYMY-SS8223	85.12	824/968	0.0	935	Length=277190
Ntab-TN90_AYMY-SS8223	92.97	463/498	0.0	726	Length=277190
Ntab-TN90_AYMY-SS8223	90.00	396/440	3e-158	568	Length=277190
Ntab-TN90_AYMY-SS8223	89.90	374/416	3e-148	534	Length=277190
Ntab-TN90_AYMY-SS8223	82.64	514/622	8e-144	520	Length=277190
Ntab-TN90_AYMY-SS8223	85.00	340/400	4e-107	398	Length=277190
Ntab-TN90_AYMY-SS8223	92.18	224/243	2e-90	342	Length=277190
Ntab-TN90_AYMY-SS8223	83.33	250/300	4e-67	265	Length=277190
Ntab-TN90_AYMY-SS8223	90.24	111/123	6e-36	161	Length=277190
Ntab-TN90_AYMY-SS8223	94.29	66/70	3e-19	106	Length=277190
Ntab-TN90_AYMY-SS8223	89.61	69/77	5e-17	99.0	Length=277190
Ntab-TN90_AYMY-SS8223	93.94	62/66	5e-17	99.0	Length=277190
Ntab-TN90_AYMY-SS8223	78.17	111/142	1e-12	84.2	Length=277190
Ntab-TN90_AYMY-SS8223	89.39	59/66	5e-12	82.4	Length=277190
Ntab-TN90_AYMY-SS8223	91.67	55/60	5e-12	82.4	Length=277190
Ntab-TN90_AYMY-SS8223	92.59	50/54	6e-11	78.7	Length=277190
Ntab-TN90_AYMY-SS641	86.29	2051/2377	0.0	2510	Length=661001
Ntab-TN90_AYMY-SS641	93.23	1211/1299	0.0	1906	Length=661001
Ntab-TN90_AYMY-SS641	94.78	889/938	0.0	1459	Length=661001
Ntab-TN90_AYMY-SS641	90.41	754/834	0.0	1077	Length=661001
Ntab-TN90_AYMY-SS641	93.00	638/686	0.0	998	Length=661001
Ntab-TN90_AYMY-SS641	92.68	608/656	0.0	935	Length=661001
Ntab-TN90_AYMY-SS641	94.21	553/587	0.0	896	Length=661001
Ntab-TN90_AYMY-SS641	94.46	426/451	0.0	695	Length=661001
Ntab-TN90_AYMY-SS641	93.36	422/452	0.0	669	Length=661001
Ntab-TN90_AYMY-SS641	93.46	400/428	8e-179	636	Length=661001
Ntab-TN90_AYMY-SS641	85.51	366/428	2e-119	438	Length=661001
Ntab-TN90_AYMY-SS641	91.19	269/295	3e-108	401	Length=661001
Ntab-TN90_AYMY-SS641	92.34	241/261	9e-99	370	Length=661001
Ntab-TN90_AYMY-SS641	90.66	233/257	2e-86	329	Length=661001
Ntab-TN90_AYMY-SS641	90.32	224/248	7e-85	324	Length=661001
Ntab-TN90_AYMY-SS641	91.96	206/224	4e-82	315	Length=661001
Ntab-TN90_AYMY-SS641	93.62	176/188	4e-72	281	Length=661001
Ntab-TN90_AYMY-SS641	96.72	118/122	1e-48	204	Length=661001
Ntab-TN90_AYMY-SS641	93.91	108/115	8e-40	174	Length=661001
Ntab-TN90_AYMY-SS641	92.86	78/84	1e-23	121	Length=661001
Ntab-TN90_AYMY-SS187556	95.45	1491/1562	0.0	2490	Length=4214
Ntab-TN90_AYMY-SS187556	89.60	431/481	2e-170	608	Length=4214
Ntab-TN90_AYMY-SS187556	87.08	418/480	1e-142	516	Length=4214
Ntab-TN90_AYMY-SS157409	89.86	1745/1942	0.0	2475	Length=5470
Ntab-TN90_AYMY-SS157409	91.24	1364/1495	0.0	2034	Length=5470
Ntab-TN90_AYMY-SS157409	87.47	698/798	0.0	893	Length=5470
Ntab-TN90_AYMY-SS157409	85.08	325/382	2e-104	388	Length=5470
Ntab-TN90_AYMY-SS157409	81.25	351/432	1e-87	333	Length=5470
Ntab-TN90_AYMY-SS157409	80.45	144/179	3e-24	122	Length=5470
Ntab-TN90_AYMY-SS157409	86.87	86/99	1e-18	104	Length=5470
Ntab-TN90_AYMY-SS3359	90.08	1725/1915	0.0	2475	Length=489771
Ntab-TN90_AYMY-SS3359	90.71	732/807	0.0	1048	Length=489771
Ntab-TN90_AYMY-SS3359	92.57	635/686	0.0	981	Length=489771
Ntab-TN90_AYMY-SS3359	88.78	87/98	1e-22	117	Length=489771
Ntab-TN90_AYMY-SS3359	95.45	63/66	1e-18	104	Length=489771
Ntab-TN90_AYMY-SS3359	90.67	68/75	5e-17	99.0	Length=489771
Ntab-TN90_AYMY-SS18571	91.90	1578/1717	0.0	2390	Length=536374
Ntab-TN90_AYMY-SS18571	95.41	520/545	0.0	863	Length=536374
Ntab-TN90_AYMY-SS187	91.89	1553/1690	0.0	2346	Length=408328
Ntab-TN90_AYMY-SS187	89.52	777/868	0.0	1099	Length=408328
Ntab-TN90_AYMY-SS187	83.73	705/842	0.0	765	Length=408328
Ntab-TN90_AYMY-SS187	93.77	316/337	7e-140	507	Length=408328
Ntab-TN90_AYMY-SS187	85.45	376/440	2e-115	425	Length=408328
Ntab-TN90_AYMY-SS187	83.65	266/318	2e-75	292	Length=408328
Ntab-TN90_AYMY-SS187	83.51	243/291	3e-64	255	Length=408328
Ntab-TN90_AYMY-SS187	80.42	115/143	3e-19	106	Length=408328
Ntab-TN90_AYMY-SS187	92.86	65/70	1e-17	100	Length=408328
Ntab-TN90_AYMY-SS187	94.64	53/56	1e-13	87.9	Length=408328
Ntab-TN90_AYMY-SS178612	94.26	1446/1534	0.0	2337	Length=3626
Ntab-TN90_AYMY-SS178612	90.63	474/523	0.0	662	Length=3626
Ntab-TN90_AYMY-SS178612	96.10	197/205	3e-88	335	Length=3626
Ntab-TN90_AYMY-SS178612	90.00	81/90	6e-21	111	Length=3626
Ntab-TN90_AYMY-SS1582	93.02	1492/1604	0.0	2326	Length=128021
Ntab-TN90_AYMY-SS1582	97.61	1020/1045	0.0	1794	Length=128021
Ntab-TN90_AYMY-SS1582	91.38	1123/1229	0.0	1664	Length=128021
Ntab-TN90_AYMY-SS1582	88.57	558/630	0.0	765	Length=128021
Ntab-TN90_AYMY-SS1582	93.89	215/229	2e-91	346	Length=128021
Ntab-TN90_AYMY-SS1582	94.21	114/121	1e-42	183	Length=128021
Ntab-TN90_AYMY-SS1582	92.06	58/63	1e-13	87.9	Length=128021
Ntab-TN90_AYMY-SS1582	97.87	46/47	5e-12	82.4	Length=128021
Ntab-TN90_AYMY-SS44697	91.22	1559/1709	0.0	2313	Length=4911
Ntab-TN90_AYMY-SS44697	89.61	483/539	0.0	678	Length=4911
Ntab-TN90_AYMY-SS44697	93.86	382/407	4e-172	614	Length=4911
Ntab-TN90_AYMY-SS44697	92.86	195/210	3e-79	305	Length=4911
Ntab-TN90_AYMY-SS44697	79.22	122/154	1e-17	100	Length=4911
Ntab-TN90_AYMY-SS7569	99.84	1241/1243	0.0	2285	Length=121721
Ntab-TN90_AYMY-SS7569	99.69	325/326	4e-167	597	Length=121721
Ntab-TN90_AYMY-SS231913	90.89	1547/1702	0.0	2263	Length=1681
Ntab-TN90_AYMY-SS99121	93.22	1443/1548	0.0	2252	Length=3248
Ntab-TN90_AYMY-SS99121	92.30	1234/1337	0.0	1857	Length=3248
Ntab-TN90_AYMY-SS99121	83.91	193/230	2e-45	193	Length=3248
Ntab-TN90_AYMY-SS99121	86.84	132/152	3e-34	156	Length=3248
Ntab-TN90_AYMY-SS99121	83.87	130/155	1e-27	134	Length=3248
Ntab-TN90_AYMY-SS99121	90.79	69/76	5e-17	99.0	Length=3248
Ntab-TN90_AYMY-SS99121	88.46	69/78	2e-15	93.5	Length=3248
Ntab-TN90_AYMY-SS298	84.31	1919/2276	0.0	2174	Length=193315
Ntab-TN90_AYMY-SS298	78.41	908/1158	0.0	706	Length=193315
Ntab-TN90_AYMY-SS298	72.79	594/816	4e-62	248	Length=193315
Ntab-TN90_AYMY-SS298	79.20	259/327	1e-53	220	Length=193315
Ntab-TN90_AYMY-SS298	84.30	145/172	6e-36	161	Length=193315
Ntab-TN90_AYMY-SS298	89.06	57/64	6e-11	78.7	Length=193315
Ntab-TN90_AYMY-SS10097	97.84	1225/1252	0.0	2158	Length=276898
Ntab-TN90_AYMY-SS10097	94.03	866/921	0.0	1395	Length=276898
Ntab-TN90_AYMY-SS10097	94.65	407/430	0.0	664	Length=276898
Ntab-TN90_AYMY-SS10097	93.33	182/195	3e-74	289	Length=276898
Ntab-TN90_AYMY-SS14016	97.39	1231/1264	0.0	2145	Length=1917176
Ntab-TN90_AYMY-SS14016	95.12	370/389	5e-171	610	Length=1917176
Ntab-TN90_AYMY-SS14016	100.00	203/203	2e-100	375	Length=1917176
Ntab-TN90_AYMY-SS14016	85.90	195/227	1e-52	217	Length=1917176
Ntab-TN90_AYMY-SS14016	83.91	193/230	2e-45	193	Length=1917176
Ntab-TN90_AYMY-SS14016	83.91	193/230	2e-45	193	Length=1917176
Ntab-TN90_AYMY-SS14016	83.91	193/230	2e-45	193	Length=1917176
Ntab-TN90_AYMY-SS14016	83.48	187/224	5e-42	182	Length=1917176
Ntab-TN90_AYMY-SS14016	98.04	100/102	6e-41	178	Length=1917176
Ntab-TN90_AYMY-SS14016	100.00	96/96	6e-41	178	Length=1917176
Ntab-TN90_AYMY-SS14016	86.39	127/147	5e-32	148	Length=1917176
Ntab-TN90_AYMY-SS14016	86.49	128/148	2e-31	147	Length=1917176
Ntab-TN90_AYMY-SS14016	100.00	54/54	1e-17	100	Length=1917176
Ntab-TN90_AYMY-SS14016	100.00	54/54	1e-17	100	Length=1917176
Ntab-TN90_AYMY-SS14016	100.00	54/54	1e-17	100	Length=1917176
Ntab-TN90_AYMY-SS14016	90.28	65/72	8e-15	91.6	Length=1917176
Ntab-TN90_AYMY-SS14016	88.73	63/71	4e-13	86.1	Length=1917176
Ntab-TN90_AYMY-SS1424	99.08	1179/1190	0.0	2137	Length=904540
Ntab-TN90_AYMY-SS1424	96.63	860/890	0.0	1478	Length=904540
Ntab-TN90_AYMY-SS1424	96.74	563/582	0.0	970	Length=904540
Ntab-TN90_AYMY-SS1424	96.91	282/291	2e-134	488	Length=904540
Ntab-TN90_AYMY-SS116571	91.30	1427/1563	0.0	2124	Length=1563
Ntab-TN90_AYMY-SS7038	98.99	1174/1186	0.0	2121	Length=526684
Ntab-TN90_AYMY-SS7038	96.92	378/390	0.0	654	Length=526684
Ntab-TN90_AYMY-SS7038	95.17	335/352	8e-154	553	Length=526684
Ntab-TN90_AYMY-SS7038	96.15	50/52	1e-12	84.2	Length=526684
Ntab-TN90_AYMY-SS16043	88.71	1555/1753	0.0	2113	Length=296029
Ntab-TN90_AYMY-SS16043	91.89	1087/1183	0.0	1652	Length=296029
Ntab-TN90_AYMY-SS16043	92.83	583/628	0.0	911	Length=296029
Ntab-TN90_AYMY-SS16043	87.38	263/301	2e-91	346	Length=296029
Ntab-TN90_AYMY-SS16043	93.75	150/160	7e-60	241	Length=296029
Ntab-TN90_AYMY-SS16043	82.81	212/256	2e-55	226	Length=296029
Ntab-TN90_AYMY-SS16043	96.70	88/91	4e-33	152	Length=296029
Ntab-TN90_AYMY-SS16043	83.70	77/92	4e-13	86.1	Length=296029
Ntab-TN90_AYMY-SS196067	95.64	1250/1307	0.0	2097	Length=2852
Ntab-TN90_AYMY-SS196067	97.46	346/355	2e-169	604	Length=2852
Ntab-TN90_AYMY-SS10662	83.12	1975/2376	0.0	2080	Length=23964
Ntab-TN90_AYMY-SS10662	91.87	633/689	0.0	963	Length=23964
Ntab-TN90_AYMY-SS10662	81.46	123/151	3e-24	122	Length=23964
Ntab-TN90_AYMY-SS10662	89.00	89/100	1e-22	117	Length=23964
Ntab-TN90_AYMY-SS10662	81.21	121/149	1e-17	100	Length=23964
Ntab-TN90_AYMY-SS10662	94.23	49/52	2e-11	80.5	Length=23964
Ntab-TN90_AYMY-SS181	90.67	1429/1576	0.0	2067	Length=1410987
Ntab-TN90_AYMY-SS181	85.13	355/417	1e-107	399	Length=1410987
Ntab-TN90_AYMY-SS181	93.51	72/77	5e-22	115	Length=1410987
Ntab-TN90_AYMY-SS90452	92.61	1329/1435	0.0	2063	Length=71575
Ntab-TN90_AYMY-SS68021	92.01	1347/1464	0.0	2050	Length=9422
Ntab-TN90_AYMY-SS68021	90.63	1431/1579	0.0	2050	Length=9422
Ntab-TN90_AYMY-SS68021	86.85	1294/1490	0.0	1650	Length=9422
Ntab-TN90_AYMY-SS68021	90.87	1035/1139	0.0	1507	Length=9422
Ntab-TN90_AYMY-SS68021	92.82	543/585	0.0	848	Length=9422
Ntab-TN90_AYMY-SS68021	91.58	500/546	0.0	741	Length=9422
Ntab-TN90_AYMY-SS68021	91.07	204/224	9e-79	303	Length=9422
Ntab-TN90_AYMY-SS68021	94.90	149/157	2e-61	246	Length=9422
Ntab-TN90_AYMY-SS68021	92.55	87/94	1e-27	134	Length=9422
Ntab-TN90_AYMY-SS68021	91.75	89/97	6e-26	128	Length=9422
Ntab-TN90_AYMY-SS68021	78.57	176/224	2e-25	126	Length=9422
Ntab-TN90_AYMY-SS68021	89.36	84/94	1e-22	117	Length=9422
Ntab-TN90_AYMY-SS68021	86.75	72/83	2e-15	93.5	Length=9422
Ntab-TN90_AYMY-SS806	85.47	1730/2024	0.0	2045	Length=1124045
Ntab-TN90_AYMY-SS806	93.83	1231/1312	0.0	1975	Length=1124045
Ntab-TN90_AYMY-SS806	93.14	1140/1224	0.0	1794	Length=1124045
Ntab-TN90_AYMY-SS806	94.63	282/298	1e-126	462	Length=1124045
Ntab-TN90_AYMY-SS806	94.87	111/117	1e-42	183	Length=1124045
Ntab-TN90_AYMY-SS806	89.25	83/93	2e-20	110	Length=1124045
Ntab-TN90_AYMY-SS806	96.15	50/52	4e-13	86.1	Length=1124045
Ntab-TN90_AYMY-SS223631	98.69	1132/1147	0.0	2034	Length=1147
Ntab-TN90_AYMY-SS9695	86.75	1630/1879	0.0	2015	Length=826323
Ntab-TN90_AYMY-SS9695	89.15	879/986	0.0	1210	Length=826323
Ntab-TN90_AYMY-SS9695	88.36	865/979	0.0	1175	Length=826323
Ntab-TN90_AYMY-SS9695	94.44	306/324	4e-137	497	Length=826323
Ntab-TN90_AYMY-SS9695	96.75	268/277	1e-126	462	Length=826323
Ntab-TN90_AYMY-SS9695	96.68	262/271	3e-123	451	Length=826323
Ntab-TN90_AYMY-SS9695	97.35	184/189	9e-84	320	Length=826323
Ntab-TN90_AYMY-SS9695	87.78	158/180	2e-50	209	Length=826323
Ntab-TN90_AYMY-SS9695	96.23	51/53	1e-13	87.9	Length=826323
Ntab-TN90_AYMY-SS9695	78.29	101/129	2e-11	80.5	Length=826323
Ntab-TN90_AYMY-SS7297	91.19	1367/1499	0.0	2013	Length=186837
Ntab-TN90_AYMY-SS7297	92.56	1144/1236	0.0	1764	Length=186837
Ntab-TN90_AYMY-SS7297	92.66	808/872	0.0	1254	Length=186837
Ntab-TN90_AYMY-SS7297	86.63	713/823	0.0	887	Length=186837
Ntab-TN90_AYMY-SS7297	93.90	323/344	8e-144	520	Length=186837
Ntab-TN90_AYMY-SS7297	90.80	306/337	4e-122	448	Length=186837
Ntab-TN90_AYMY-SS7297	85.82	339/395	9e-114	420	Length=186837
Ntab-TN90_AYMY-SS7297	80.81	240/297	1e-52	217	Length=186837
Ntab-TN90_AYMY-SS7297	95.06	77/81	6e-26	128	Length=186837
Ntab-TN90_AYMY-SS7297	79.89	143/179	1e-22	117	Length=186837
Ntab-TN90_AYMY-SS7297	92.75	64/69	5e-17	99.0	Length=186837
Ntab-TN90_AYMY-SS8324	88.98	1437/1615	0.0	1995	Length=108154
Ntab-TN90_AYMY-SS8324	82.51	1920/2327	0.0	1932	Length=108154
Ntab-TN90_AYMY-SS8324	91.92	1229/1337	0.0	1868	Length=108154
Ntab-TN90_AYMY-SS8324	91.41	585/640	0.0	869	Length=108154
Ntab-TN90_AYMY-SS8324	86.90	564/649	0.0	713	Length=108154
Ntab-TN90_AYMY-SS8324	81.73	161/197	3e-29	139	Length=108154
Ntab-TN90_AYMY-SS8324	89.00	89/100	1e-22	117	Length=108154
Ntab-TN90_AYMY-SS8324	81.43	114/140	2e-21	113	Length=108154
Ntab-TN90_AYMY-SS8324	81.88	122/149	3e-19	106	Length=108154
Ntab-TN90_AYMY-SS8324	96.15	50/52	4e-13	86.1	Length=108154
Ntab-TN90_AYMY-SS8083	91.36	1322/1447	0.0	1960	Length=936162
Ntab-TN90_AYMY-SS8083	90.40	612/677	0.0	891	Length=936162
Ntab-TN90_AYMY-SS8083	91.44	481/526	0.0	723	Length=936162
Ntab-TN90_AYMY-SS8083	77.27	119/154	1e-12	84.2	Length=936162
Ntab-TN90_AYMY-SS209975	93.41	1233/1320	0.0	1956	Length=5108
Ntab-TN90_AYMY-SS209975	86.42	948/1097	0.0	1186	Length=5108
Ntab-TN90_AYMY-SS209975	93.39	678/726	0.0	1075	Length=5108
Ntab-TN90_AYMY-SS209975	87.93	510/580	0.0	658	Length=5108
Ntab-TN90_AYMY-SS209975	85.60	517/604	3e-178	634	Length=5108
Ntab-TN90_AYMY-SS209975	98.62	214/217	3e-103	385	Length=5108
Ntab-TN90_AYMY-SS209975	87.59	120/137	6e-36	161	Length=5108
Ntab-TN90_AYMY-SS209975	91.38	53/58	5e-12	82.4	Length=5108
Ntab-TN90_AYMY-SS209975	95.92	47/49	2e-11	80.5	Length=5108
Ntab-TN90_AYMY-SS17146	82.22	1915/2329	0.0	1956	Length=461781
Ntab-TN90_AYMY-SS17146	83.33	845/1014	0.0	902	Length=461781
Ntab-TN90_AYMY-SS17146	74.63	506/678	3e-69	272	Length=461781
Ntab-TN90_AYMY-SS5513	88.48	1451/1640	0.0	1947	Length=850493
Ntab-TN90_AYMY-SS6530	99.35	1067/1074	0.0	1945	Length=594750
Ntab-TN90_AYMY-SS6530	98.15	53/54	6e-16	95.3	Length=594750
Ntab-TN90_AYMY-SS16820	93.78	1206/1286	0.0	1932	Length=80231
Ntab-TN90_AYMY-SS16820	94.13	625/664	0.0	1005	Length=80231
Ntab-TN90_AYMY-SS16820	96.32	366/380	2e-175	625	Length=80231
Ntab-TN90_AYMY-SS16820	93.31	223/239	3e-93	351	Length=80231
Ntab-TN90_AYMY-SS109792	95.04	1170/1231	0.0	1921	Length=3275
Ntab-TN90_AYMY-SS109792	93.49	632/676	0.0	994	Length=3275
Ntab-TN90_AYMY-SS109792	95.68	288/301	3e-133	484	Length=3275
Ntab-TN90_AYMY-SS109792	90.99	293/322	3e-118	435	Length=3275
Ntab-TN90_AYMY-SS109792	88.83	175/197	3e-59	239	Length=3275
Ntab-TN90_AYMY-SS109792	92.31	60/65	2e-15	93.5	Length=3275
Ntab-TN90_AYMY-SS109792	90.62	58/64	1e-12	84.2	Length=3275
Ntab-TN90_AYMY-SS7640	91.21	1297/1422	0.0	1919	Length=20056
Ntab-TN90_AYMY-SS7640	92.81	581/626	0.0	905	Length=20056
Ntab-TN90_AYMY-SS7640	98.95	378/382	0.0	686	Length=20056
Ntab-TN90_AYMY-SS7640	95.45	147/154	6e-61	244	Length=20056
Ntab-TN90_AYMY-SS15015	81.41	1979/2431	0.0	1917	Length=38943
Ntab-TN90_AYMY-SS15015	78.71	281/357	2e-56	230	Length=38943
Ntab-TN90_AYMY-SS1451	95.98	1123/1170	0.0	1892	Length=1059258
Ntab-TN90_AYMY-SS1451	92.98	609/655	0.0	953	Length=1059258
Ntab-TN90_AYMY-SS1451	88.57	558/630	0.0	737	Length=1059258
Ntab-TN90_AYMY-SS1451	95.95	71/74	1e-23	121	Length=1059258
Ntab-TN90_AYMY-SS1451	95.24	60/63	1e-17	100	Length=1059258
Ntab-TN90_AYMY-SS1451	93.85	61/65	5e-17	99.0	Length=1059258
Ntab-TN90_AYMY-SS3063	92.35	1219/1320	0.0	1877	Length=480146
Ntab-TN90_AYMY-SS3063	83.90	818/975	0.0	915	Length=480146
Ntab-TN90_AYMY-SS3063	84.58	702/830	0.0	774	Length=480146
Ntab-TN90_AYMY-SS3063	88.73	512/577	0.0	689	Length=480146
Ntab-TN90_AYMY-SS3063	93.19	383/411	2e-169	604	Length=480146
Ntab-TN90_AYMY-SS3063	93.52	332/355	1e-146	529	Length=480146
Ntab-TN90_AYMY-SS3063	88.52	216/244	6e-76	294	Length=480146
Ntab-TN90_AYMY-SS3063	83.33	120/144	8e-25	124	Length=480146
Ntab-TN90_AYMY-SS3063	91.30	63/69	2e-15	93.5	Length=480146
Ntab-TN90_AYMY-SS6910	91.43	1259/1377	0.0	1873	Length=91713
Ntab-TN90_AYMY-SS6910	91.21	218/239	9e-84	320	Length=91713
Ntab-TN90_AYMY-SS242203	95.48	1119/1172	0.0	1862	Length=1162
Ntab-TN90_AYMY-SS155	90.76	1267/1396	0.0	1851	Length=570797
Ntab-TN90_AYMY-SS155	88.38	631/714	0.0	841	Length=570797
Ntab-TN90_AYMY-SS155	91.61	284/310	1e-116	429	Length=570797
Ntab-TN90_AYMY-SS155	88.04	81/92	2e-20	110	Length=570797
Ntab-TN90_AYMY-SS155	78.08	114/146	1e-13	87.9	Length=570797
Ntab-TN90_AYMY-SS12743	97.66	1043/1068	0.0	1836	Length=429959
Ntab-TN90_AYMY-SS12743	92.64	239/258	3e-99	372	Length=429959
Ntab-TN90_AYMY-SS12743	89.45	212/237	3e-74	289	Length=429959
Ntab-TN90_AYMY-SS8491	98.56	1024/1039	0.0	1836	Length=506046
Ntab-TN90_AYMY-SS409	98.17	1022/1041	0.0	1816	Length=531453
Ntab-TN90_AYMY-SS409	98.61	708/718	0.0	1267	Length=531453
Ntab-TN90_AYMY-SS409	96.21	127/132	1e-52	217	Length=531453
Ntab-TN90_AYMY-SS409	100.00	63/63	1e-22	117	Length=531453
Ntab-TN90_AYMY-SS409	100.00	49/49	8e-15	91.6	Length=531453
Ntab-TN90_AYMY-SS54599	95.03	1089/1146	0.0	1794	Length=1783
Ntab-TN90_AYMY-SS54599	93.15	313/336	7e-135	490	Length=1783
Ntab-TN90_AYMY-SS51885	95.44	1068/1119	0.0	1762	Length=1094
Ntab-TN90_AYMY-SS201546	83.45	1619/1940	0.0	1759	Length=3027
Ntab-TN90_AYMY-SS201546	80.10	161/201	3e-29	139	Length=3027
Ntab-TN90_AYMY-SS9173	90.94	1205/1325	0.0	1753	Length=82479
Ntab-TN90_AYMY-SS9173	90.89	439/483	0.0	647	Length=82479
Ntab-TN90_AYMY-SS105922	95.76	1040/1086	0.0	1749	Length=13974
Ntab-TN90_AYMY-SS8303	94.73	1060/1119	0.0	1733	Length=75299
Ntab-TN90_AYMY-SS226360	80.32	1898/2363	0.0	1714	Length=8259
Ntab-TN90_AYMY-SS226360	85.93	458/533	3e-158	568	Length=8259
Ntab-TN90_AYMY-SS110851	92.24	1118/1212	0.0	1712	Length=3892
Ntab-TN90_AYMY-SS110851	88.50	354/400	2e-125	459	Length=3892
Ntab-TN90_AYMY-SS110851	94.59	70/74	2e-21	113	Length=3892
Ntab-TN90_AYMY-SS110851	91.43	64/70	2e-16	97.1	Length=3892
Ntab-TN90_AYMY-SS7430	84.52	1491/1764	0.0	1703	Length=103883
Ntab-TN90_AYMY-SS7430	82.62	789/955	0.0	789	Length=103883
Ntab-TN90_AYMY-SS7430	81.58	124/152	3e-24	122	Length=103883
Ntab-TN90_AYMY-SS7430	94.20	65/69	1e-18	104	Length=103883
Ntab-TN90_AYMY-SS7430	85.19	69/81	1e-12	84.2	Length=103883
Ntab-TN90_AYMY-SS7430	94.23	49/52	2e-11	80.5	Length=103883
Ntab-TN90_AYMY-SS152885	92.17	1095/1188	0.0	1670	Length=14344
Ntab-TN90_AYMY-SS3926	97.35	954/980	0.0	1664	Length=294719
Ntab-TN90_AYMY-SS3926	99.58	236/237	1e-117	433	Length=294719
Ntab-TN90_AYMY-SS3926	92.59	50/54	6e-11	78.7	Length=294719
Ntab-TN90_AYMY-SS216796	83.41	1559/1869	0.0	1657	Length=2204
Ntab-TN90_AYMY-SS216796	85.32	186/218	2e-51	213	Length=2204
Ntab-TN90_AYMY-SS216796	94.21	114/121	4e-43	185	Length=2204
Ntab-TN90_AYMY-SS216796	91.74	111/121	4e-38	169	Length=2204
Ntab-TN90_AYMY-SS216796	87.50	91/104	2e-21	113	Length=2204
Ntab-TN90_AYMY-SS216796	77.86	102/131	5e-12	82.4	Length=2204
Ntab-TN90_AYMY-SS216796	92.86	52/56	5e-12	82.4	Length=2204
Ntab-TN90_AYMY-SS216796	92.59	50/54	6e-11	78.7	Length=2204
Ntab-TN90_AYMY-SS16373	98.21	932/949	0.0	1657	Length=725514
Ntab-TN90_AYMY-SS16373	95.92	94/98	2e-35	159	Length=725514
Ntab-TN90_AYMY-SS16373	100.00	62/62	5e-22	115	Length=725514
Ntab-TN90_AYMY-SS16373	100.00	61/61	2e-21	113	Length=725514
Ntab-TN90_AYMY-SS1837	92.53	1066/1152	0.0	1650	Length=420624
Ntab-TN90_AYMY-SS1837	91.10	440/483	0.0	645	Length=420624
Ntab-TN90_AYMY-SS1837	84.42	195/231	2e-55	226	Length=420624
Ntab-TN90_AYMY-SS1837	82.07	119/145	4e-23	119	Length=420624
Ntab-TN90_AYMY-SS142832	96.31	967/1004	0.0	1639	Length=136923
Ntab-TN90_AYMY-SS142832	96.90	438/452	0.0	758	Length=136923
Ntab-TN90_AYMY-SS23045	79.97	1813/2267	0.0	1598	Length=4434
Ntab-TN90_AYMY-SS23045	81.96	309/377	9e-79	303	Length=4434
Ntab-TN90_AYMY-SS23045	72.77	604/830	6e-61	244	Length=4434
Ntab-TN90_AYMY-SS243749	98.32	879/894	0.0	1567	Length=1359
Ntab-TN90_AYMY-SS123848	98.52	868/881	0.0	1555	Length=881
Ntab-TN90_AYMY-SS18691	88.11	1156/1312	0.0	1548	Length=1043811
Ntab-TN90_AYMY-SS18691	85.66	215/251	4e-67	265	Length=1043811
Ntab-TN90_AYMY-SS18691	86.90	73/84	6e-16	95.3	Length=1043811
Ntab-TN90_AYMY-SS147	96.48	904/937	0.0	1546	Length=1980027
Ntab-TN90_AYMY-SS147	98.82	168/170	9e-79	303	Length=1980027
Ntab-TN90_AYMY-SS147	93.10	81/87	2e-25	126	Length=1980027
Ntab-TN90_AYMY-SS147	98.41	62/63	6e-21	111	Length=1980027
Ntab-TN90_AYMY-SS147	100.00	43/43	2e-11	80.5	Length=1980027
Ntab-TN90_AYMY-SS11251	88.10	1147/1302	0.0	1537	Length=1113456
Ntab-TN90_AYMY-SS11251	83.62	1404/1679	0.0	1533	Length=1113456
Ntab-TN90_AYMY-SS11251	89.69	644/718	0.0	904	Length=1113456
Ntab-TN90_AYMY-SS11251	81.74	506/619	4e-127	464	Length=1113456
Ntab-TN90_AYMY-SS11251	85.37	251/294	3e-78	302	Length=1113456
Ntab-TN90_AYMY-SS11251	80.92	123/152	1e-22	117	Length=1113456
Ntab-TN90_AYMY-SS11251	95.38	62/65	4e-18	102	Length=1113456
Ntab-TN90_AYMY-SS11251	96.15	50/52	4e-13	86.1	Length=1113456
Ntab-TN90_AYMY-SS711	97.13	880/906	0.0	1530	Length=1174065
Ntab-TN90_AYMY-SS711	95.23	579/608	0.0	961	Length=1174065
Ntab-TN90_AYMY-SS67282	98.49	847/860	0.0	1517	Length=2663
Ntab-TN90_AYMY-SS67282	99.68	310/311	8e-159	569	Length=2663
Ntab-TN90_AYMY-SS120654	88.97	1105/1242	0.0	1515	Length=3598
Ntab-TN90_AYMY-SS13041	94.57	923/976	0.0	1509	Length=186992
Ntab-TN90_AYMY-SS13041	91.42	959/1049	0.0	1424	Length=186992
Ntab-TN90_AYMY-SS13041	88.18	276/313	7e-100	374	Length=186992
Ntab-TN90_AYMY-SS668	99.64	822/825	0.0	1507	Length=930683
Ntab-TN90_AYMY-SS668	99.39	328/330	4e-167	597	Length=930683
Ntab-TN90_AYMY-SS7677	99.15	815/822	0.0	1478	Length=367589
Ntab-TN90_AYMY-SS7677	96.34	158/164	9e-69	270	Length=367589
Ntab-TN90_AYMY-SS7677	100.00	64/64	4e-23	119	Length=367589
Ntab-TN90_AYMY-SS69980	96.83	855/883	0.0	1467	Length=1059
Ntab-TN90_AYMY-SS69980	87.71	307/350	9e-104	387	Length=1059
Ntab-TN90_AYMY-SS69980	92.31	60/65	2e-15	93.5	Length=1059
Ntab-TN90_AYMY-SS128947	95.70	869/908	0.0	1459	Length=5958
Ntab-TN90_AYMY-SS128947	93.25	691/741	0.0	1092	Length=5958
Ntab-TN90_AYMY-SS6896	98.62	785/796	0.0	1408	Length=56465
Ntab-TN90_AYMY-SS6896	100.00	208/208	3e-103	385	Length=56465
Ntab-TN90_AYMY-SS6896	97.14	68/70	1e-22	117	Length=56465
Ntab-TN90_AYMY-SS6896	100.00	63/63	1e-22	117	Length=56465
Ntab-TN90_AYMY-SS6896	100.00	54/54	1e-17	100	Length=56465
Ntab-TN90_AYMY-SS21205	96.69	819/847	0.0	1406	Length=1453
Ntab-TN90_AYMY-SS21205	94.87	444/468	0.0	728	Length=1453
Ntab-TN90_AYMY-SS1535	83.08	1301/1566	0.0	1384	Length=193368
Ntab-TN90_AYMY-SS247354	92.04	902/980	0.0	1376	Length=1762
Ntab-TN90_AYMY-SS247354	83.87	104/124	4e-23	119	Length=1762
Ntab-TN90_AYMY-SS247354	80.13	121/151	6e-21	111	Length=1762
Ntab-TN90_AYMY-SS247354	87.78	79/90	3e-19	106	Length=1762
Ntab-TN90_AYMY-SS8859	90.91	930/1023	0.0	1373	Length=752359
Ntab-TN90_AYMY-SS8859	87.82	851/969	0.0	1101	Length=752359
Ntab-TN90_AYMY-SS8859	86.59	691/798	0.0	854	Length=752359
Ntab-TN90_AYMY-SS8859	82.91	713/860	0.0	758	Length=752359
Ntab-TN90_AYMY-SS8859	81.63	120/147	2e-21	113	Length=752359
Ntab-TN90_AYMY-SS8859	77.58	128/165	2e-15	93.5	Length=752359
Ntab-TN90_AYMY-SS8859	83.00	83/100	1e-12	84.2	Length=752359
Ntab-TN90_AYMY-SS6598	99.87	744/745	0.0	1371	Length=974429
Ntab-TN90_AYMY-SS4331	84.37	1193/1414	0.0	1365	Length=28919
Ntab-TN90_AYMY-SS229476	99.73	741/743	0.0	1362	Length=51021
Ntab-TN90_AYMY-SS229476	99.61	510/512	0.0	935	Length=51021
Ntab-TN90_AYMY-SS229476	91.89	102/111	1e-32	150	Length=51021
Ntab-TN90_AYMY-SS95701	96.71	794/821	0.0	1362	Length=821
Ntab-TN90_AYMY-SS16136	84.48	1192/1411	0.0	1360	Length=137674
Ntab-TN90_AYMY-SS16136	78.85	1286/1631	0.0	1037	Length=137674
Ntab-TN90_AYMY-SS16136	81.96	309/377	9e-79	303	Length=137674
Ntab-TN90_AYMY-SS16136	72.93	598/820	4e-62	248	Length=137674
Ntab-TN90_AYMY-SS16136	87.80	180/205	3e-59	239	Length=137674
Ntab-TN90_AYMY-SS16136	79.47	209/263	5e-42	182	Length=137674
Ntab-TN90_AYMY-SS107949	93.39	862/923	0.0	1358	Length=1423
Ntab-TN90_AYMY-SS47521	92.58	861/930	0.0	1334	Length=929
Ntab-TN90_AYMY-SS1041	91.50	883/965	0.0	1325	Length=310021
Ntab-TN90_AYMY-SS1041	93.19	397/426	5e-176	627	Length=310021
Ntab-TN90_AYMY-SS118185	88.80	959/1080	0.0	1314	Length=1511
Ntab-TN90_AYMY-SS118185	91.58	174/190	7e-65	257	Length=1511
Ntab-TN90_AYMY-SS118185	94.87	74/78	3e-24	122	Length=1511
Ntab-TN90_AYMY-SS118185	94.64	53/56	1e-13	87.9	Length=1511
Ntab-TN90_AYMY-SS193191	92.95	831/894	0.0	1301	Length=1169
Ntab-TN90_AYMY-SS193191	94.98	227/239	2e-100	375	Length=1169
Ntab-TN90_AYMY-SS12890	95.71	758/792	0.0	1271	Length=81310
Ntab-TN90_AYMY-SS12890	95.98	191/199	7e-85	324	Length=81310
Ntab-TN90_AYMY-SS207664	83.88	1155/1377	0.0	1269	Length=3879
Ntab-TN90_AYMY-SS207664	80.12	133/166	4e-18	102	Length=3879
Ntab-TN90_AYMY-SS207664	92.75	64/69	5e-17	99.0	Length=3879
Ntab-TN90_AYMY-SS207664	92.86	52/56	5e-12	82.4	Length=3879
Ntab-TN90_AYMY-SS18288	94.53	778/823	0.0	1269	Length=575807
Ntab-TN90_AYMY-SS18288	83.56	1052/1259	0.0	1147	Length=575807
Ntab-TN90_AYMY-SS18288	85.48	824/964	0.0	957	Length=575807
Ntab-TN90_AYMY-SS18288	80.28	114/142	3e-19	106	Length=575807
Ntab-TN90_AYMY-SS18288	94.29	66/70	3e-19	106	Length=575807
Ntab-TN90_AYMY-SS18288	94.74	54/57	3e-14	89.8	Length=575807
Ntab-TN90_AYMY-SS18288	85.33	64/75	6e-11	78.7	Length=575807
Ntab-TN90_AYMY-SS1537	99.43	694/698	0.0	1267	Length=761988
Ntab-TN90_AYMY-SS1537	91.86	158/172	1e-57	233	Length=761988
Ntab-TN90_AYMY-SS1537	91.14	144/158	2e-51	213	Length=761988
Ntab-TN90_AYMY-SS1537	100.00	44/44	5e-12	82.4	Length=761988
Ntab-TN90_AYMY-SS1537	92.73	51/55	6e-11	78.7	Length=761988
Ntab-TN90_AYMY-SS1598	92.28	825/894	0.0	1266	Length=128361
Ntab-TN90_AYMY-SS1598	90.32	709/785	0.0	1020	Length=128361
Ntab-TN90_AYMY-SS1598	86.97	694/798	0.0	872	Length=128361
Ntab-TN90_AYMY-SS1598	88.81	254/286	2e-90	342	Length=128361
Ntab-TN90_AYMY-SS1598	85.92	177/206	1e-53	220	Length=128361
Ntab-TN90_AYMY-SS1598	81.94	118/144	2e-21	113	Length=128361
Ntab-TN90_AYMY-SS1598	86.46	83/96	5e-17	99.0	Length=128361
Ntab-TN90_AYMY-SS1598	78.57	121/154	6e-16	95.3	Length=128361
Ntab-TN90_AYMY-SS1598	80.00	104/130	3e-14	89.8	Length=128361
Ntab-TN90_AYMY-SS16974	87.21	961/1102	0.0	1249	Length=293032
Ntab-TN90_AYMY-SS16974	75.37	202/268	1e-22	117	Length=293032
Ntab-TN90_AYMY-SS9486	97.89	695/710	0.0	1225	Length=34311
Ntab-TN90_AYMY-SS9486	97.64	663/679	0.0	1162	Length=34311
Ntab-TN90_AYMY-SS9486	96.20	76/79	2e-26	130	Length=34311
Ntab-TN90_AYMY-SS9486	89.89	80/89	5e-22	115	Length=34311
Ntab-TN90_AYMY-SS9486	98.41	62/63	6e-21	111	Length=34311
Ntab-TN90_AYMY-SS11074	94.56	747/790	0.0	1221	Length=345716
Ntab-TN90_AYMY-SS11074	94.76	488/515	0.0	802	Length=345716
Ntab-TN90_AYMY-SS11074	92.74	230/248	2e-95	359	Length=345716
Ntab-TN90_AYMY-SS11074	92.27	191/207	3e-74	289	Length=345716
Ntab-TN90_AYMY-SS17738	97.32	690/709	0.0	1205	Length=1427214
Ntab-TN90_AYMY-SS17738	97.22	560/576	0.0	977	Length=1427214
Ntab-TN90_AYMY-SS17738	96.74	445/460	0.0	767	Length=1427214
Ntab-TN90_AYMY-SS17738	96.92	315/325	2e-150	542	Length=1427214
Ntab-TN90_AYMY-SS17738	100.00	63/63	1e-22	117	Length=1427214
Ntab-TN90_AYMY-SS22407	95.42	729/764	0.0	1197	Length=758
Ntab-TN90_AYMY-SS185744	84.50	1036/1226	0.0	1182	Length=1994
Ntab-TN90_AYMY-SS185744	88.85	231/260	9e-84	320	Length=1994
Ntab-TN90_AYMY-SS10994	98.94	651/658	0.0	1177	Length=372192
Ntab-TN90_AYMY-SS131655	96.25	693/720	0.0	1175	Length=716
Ntab-TN90_AYMY-SS107468	87.08	937/1076	0.0	1171	Length=1865
Ntab-TN90_AYMY-SS17737	98.33	648/659	0.0	1157	Length=233149
Ntab-TN90_AYMY-SS181548	87.02	892/1025	0.0	1151	Length=2647
Ntab-TN90_AYMY-SS181548	79.93	243/304	3e-53	219	Length=2647
Ntab-TN90_AYMY-SS780	92.72	739/797	0.0	1151	Length=259842
Ntab-TN90_AYMY-SS6356	96.54	670/694	0.0	1146	Length=704024
Ntab-TN90_AYMY-SS6356	98.39	245/249	2e-119	438	Length=704024
Ntab-TN90_AYMY-SS6356	96.48	219/227	2e-100	375	Length=704024
Ntab-TN90_AYMY-SS47943	92.76	730/787	0.0	1136	Length=2396
Ntab-TN90_AYMY-SS47943	91.53	346/378	2e-139	505	Length=2396
Ntab-TN90_AYMY-SS47943	90.97	262/288	2e-104	388	Length=2396
Ntab-TN90_AYMY-SS47943	88.08	303/344	9e-104	387	Length=2396
Ntab-TN90_AYMY-SS47943	88.89	80/90	1e-18	104	Length=2396
Ntab-TN90_AYMY-SS47943	93.85	61/65	5e-17	99.0	Length=2396
Ntab-TN90_AYMY-SS236352	97.87	642/656	0.0	1127	Length=730
Ntab-TN90_AYMY-SS236352	97.37	74/76	2e-26	130	Length=730
Ntab-TN90_AYMY-SS557	91.73	743/810	0.0	1123	Length=308415
Ntab-TN90_AYMY-SS557	93.53	260/278	1e-111	412	Length=308415
Ntab-TN90_AYMY-SS31644	85.17	936/1099	0.0	1120	Length=3566
Ntab-TN90_AYMY-SS31644	91.30	105/115	3e-34	156	Length=3566
Ntab-TN90_AYMY-SS31644	88.98	105/118	6e-31	145	Length=3566
Ntab-TN90_AYMY-SS31644	90.72	88/97	3e-24	122	Length=3566
Ntab-TN90_AYMY-SS31644	91.55	65/71	2e-16	97.1	Length=3566
Ntab-TN90_AYMY-SS31644	75.00	177/236	1e-12	84.2	Length=3566
Ntab-TN90_AYMY-SS229321	93.15	707/759	0.0	1105	Length=4109
Ntab-TN90_AYMY-SS229321	94.49	240/254	7e-105	390	Length=4109
Ntab-TN90_AYMY-SS16501	99.66	595/597	0.0	1092	Length=529034
Ntab-TN90_AYMY-SS16501	93.96	171/182	7e-70	274	Length=529034
Ntab-TN90_AYMY-SS16501	98.11	52/53	8e-15	91.6	Length=529034
Ntab-TN90_AYMY-SS9019	98.84	596/603	0.0	1075	Length=854383
Ntab-TN90_AYMY-SS9019	90.96	322/354	1e-126	462	Length=854383
Ntab-TN90_AYMY-SS9019	100.00	47/47	1e-13	87.9	Length=854383
Ntab-TN90_AYMY-SS225378	90.13	749/831	0.0	1068	Length=819
Ntab-TN90_AYMY-SS221008	95.78	636/664	0.0	1064	Length=19872
Ntab-TN90_AYMY-SS221008	97.93	237/242	9e-114	420	Length=19872
Ntab-TN90_AYMY-SS16610	99.48	578/581	0.0	1057	Length=392017
Ntab-TN90_AYMY-SS16610	98.07	356/363	4e-177	630	Length=392017
Ntab-TN90_AYMY-SS16610	99.61	257/258	2e-129	472	Length=392017
Ntab-TN90_AYMY-SS16610	100.00	63/63	1e-22	117	Length=392017
Ntab-TN90_AYMY-SS16610	100.00	63/63	1e-22	117	Length=392017
Ntab-TN90_AYMY-SS32967	98.17	591/602	0.0	1051	Length=1265
Ntab-TN90_AYMY-SS32967	95.44	272/285	2e-124	455	Length=1265
Ntab-TN90_AYMY-SS3161	89.62	751/838	0.0	1050	Length=1041233
Ntab-TN90_AYMY-SS3161	90.92	651/716	0.0	953	Length=1041233
Ntab-TN90_AYMY-SS3161	83.56	798/955	0.0	839	Length=1041233
Ntab-TN90_AYMY-SS3161	89.43	516/577	0.0	728	Length=1041233
Ntab-TN90_AYMY-SS3161	87.50	518/592	0.0	669	Length=1041233
Ntab-TN90_AYMY-SS3161	80.78	618/765	3e-153	551	Length=1041233
Ntab-TN90_AYMY-SS3161	94.62	299/316	7e-135	490	Length=1041233
Ntab-TN90_AYMY-SS3161	89.35	302/338	1e-112	416	Length=1041233
Ntab-TN90_AYMY-SS3161	89.11	270/303	5e-101	377	Length=1041233
Ntab-TN90_AYMY-SS3161	86.74	229/264	4e-72	281	Length=1041233
Ntab-TN90_AYMY-SS3161	89.00	89/100	1e-22	117	Length=1041233
Ntab-TN90_AYMY-SS3161	98.41	62/63	6e-21	111	Length=1041233
Ntab-TN90_AYMY-SS3161	79.61	121/152	3e-19	106	Length=1041233
Ntab-TN90_AYMY-SS3161	96.15	50/52	4e-13	86.1	Length=1041233
Ntab-TN90_AYMY-SS1011	99.31	576/580	0.0	1050	Length=1516825
Ntab-TN90_AYMY-SS1011	98.39	61/62	2e-20	110	Length=1516825
Ntab-TN90_AYMY-SS76687	97.40	599/615	0.0	1048	Length=2746
Ntab-TN90_AYMY-SS76687	98.27	511/520	0.0	911	Length=2746
Ntab-TN90_AYMY-SS76687	94.67	320/338	2e-145	525	Length=2746
Ntab-TN90_AYMY-SS2419	91.84	675/735	0.0	1026	Length=483009
Ntab-TN90_AYMY-SS2419	94.92	411/433	0.0	678	Length=483009
Ntab-TN90_AYMY-SS2419	97.29	215/221	2e-100	375	Length=483009
Ntab-TN90_AYMY-SS2419	96.77	210/217	2e-95	359	Length=483009
Ntab-TN90_AYMY-SS2419	87.77	165/188	1e-53	220	Length=483009
Ntab-TN90_AYMY-SS8781	89.44	720/805	0.0	1016	Length=361906
Ntab-TN90_AYMY-SS8781	92.98	424/456	0.0	665	Length=361906
Ntab-TN90_AYMY-SS8781	97.12	202/208	3e-93	351	Length=361906
Ntab-TN90_AYMY-SS212492	95.18	612/643	0.0	1011	Length=671
Ntab-TN90_AYMY-SS35775	88.61	747/843	0.0	1009	Length=2597
Ntab-TN90_AYMY-SS35775	90.09	409/454	8e-164	586	Length=2597
Ntab-TN90_AYMY-SS35775	94.42	237/251	9e-104	387	Length=2597
Ntab-TN90_AYMY-SS35775	87.64	78/89	1e-18	104	Length=2597
Ntab-TN90_AYMY-SS142762	94.27	625/663	0.0	1002	Length=989
Ntab-TN90_AYMY-SS142762	94.33	233/247	5e-101	377	Length=989
Ntab-TN90_AYMY-SS1968	99.45	542/545	0.0	990	Length=41908
Ntab-TN90_AYMY-SS103796	90.51	677/748	0.0	989	Length=2395
Ntab-TN90_AYMY-SS103796	87.82	411/468	7e-150	540	Length=2395
Ntab-TN90_AYMY-SS103796	85.16	218/256	2e-66	263	Length=2395
Ntab-TN90_AYMY-SS182959	95.32	591/620	0.0	981	Length=625
Ntab-TN90_AYMY-SS18167	100.00	531/531	0.0	981	Length=123051
Ntab-TN90_AYMY-SS18167	97.02	488/503	0.0	841	Length=123051
Ntab-TN90_AYMY-SS18167	100.00	200/200	9e-99	370	Length=123051
Ntab-TN90_AYMY-SS18167	85.59	95/111	2e-20	110	Length=123051
Ntab-TN90_AYMY-SS211584	94.17	614/652	0.0	979	Length=681
Ntab-TN90_AYMY-SS211584	92.14	129/140	2e-46	196	Length=681
Ntab-TN90_AYMY-SS211584	93.85	61/65	5e-17	99.0	Length=681
Ntab-TN90_AYMY-SS211584	87.95	73/83	8e-15	91.6	Length=681
Ntab-TN90_AYMY-SS62689	99.44	536/539	0.0	979	Length=1356
Ntab-TN90_AYMY-SS62689	98.90	541/547	0.0	977	Length=1356
Ntab-TN90_AYMY-SS13511	92.69	634/684	0.0	977	Length=337064
Ntab-TN90_AYMY-SS13511	88.19	366/415	7e-135	490	Length=337064
Ntab-TN90_AYMY-SS50385	99.62	526/528	0.0	965	Length=2865
Ntab-TN90_AYMY-SS153050	85.12	812/954	0.0	963	Length=2971
Ntab-TN90_AYMY-SS153050	81.96	845/1031	0.0	856	Length=2971
Ntab-TN90_AYMY-SS153050	81.02	303/374	4e-72	281	Length=2971
Ntab-TN90_AYMY-SS153050	75.84	135/178	5e-12	82.4	Length=2971
Ntab-TN90_AYMY-SS189952	93.74	599/639	0.0	957	Length=10723
Ntab-TN90_AYMY-SS7652	99.43	523/526	0.0	955	Length=297312
Ntab-TN90_AYMY-SS7652	96.00	72/75	1e-23	121	Length=297312
Ntab-TN90_AYMY-SS7652	100.00	64/64	4e-23	119	Length=297312
Ntab-TN90_AYMY-SS7652	100.00	63/63	1e-22	117	Length=297312
Ntab-TN90_AYMY-SS7652	97.14	68/70	1e-22	117	Length=297312
Ntab-TN90_AYMY-SS2699	86.64	752/868	0.0	955	Length=46355
Ntab-TN90_AYMY-SS2699	80.58	722/896	0.0	669	Length=46355
Ntab-TN90_AYMY-SS2699	86.84	99/114	2e-25	126	Length=46355
Ntab-TN90_AYMY-SS2699	73.29	236/322	3e-19	106	Length=46355
Ntab-TN90_AYMY-SS44905	89.33	670/750	0.0	941	Length=27355
Ntab-TN90_AYMY-SS44905	94.74	72/76	4e-23	119	Length=27355
Ntab-TN90_AYMY-SS238444	98.13	524/534	0.0	931	Length=1346
Ntab-TN90_AYMY-SS238444	95.90	234/244	5e-106	394	Length=1346
Ntab-TN90_AYMY-SS238444	93.10	135/145	2e-51	213	Length=1346
Ntab-TN90_AYMY-SS238444	93.66	133/142	6e-51	211	Length=1346
Ntab-TN90_AYMY-SS238444	92.86	65/70	4e-18	102	Length=1346
Ntab-TN90_AYMY-SS238444	92.31	60/65	2e-15	93.5	Length=1346
Ntab-TN90_AYMY-SS3829	93.85	580/618	0.0	931	Length=1071957
Ntab-TN90_AYMY-SS3829	86.86	152/175	2e-46	196	Length=1071957
Ntab-TN90_AYMY-SS3829	100.00	71/71	5e-27	132	Length=1071957
Ntab-TN90_AYMY-SS79118	96.14	548/570	0.0	929	Length=1133
Ntab-TN90_AYMY-SS79118	94.46	256/271	3e-113	418	Length=1133
Ntab-TN90_AYMY-SS12168	95.85	554/578	0.0	929	Length=282966
Ntab-TN90_AYMY-SS12168	96.02	217/226	3e-98	368	Length=282966
Ntab-TN90_AYMY-SS143855	95.38	557/584	0.0	928	Length=583
Ntab-TN90_AYMY-SS12516	86.97	714/821	0.0	924	Length=171233
Ntab-TN90_AYMY-SS12516	83.77	805/961	0.0	856	Length=171233
Ntab-TN90_AYMY-SS12516	88.25	428/485	1e-161	579	Length=171233
Ntab-TN90_AYMY-SS12516	77.36	229/296	4e-28	135	Length=171233
Ntab-TN90_AYMY-SS12516	87.74	93/106	1e-22	117	Length=171233
Ntab-TN90_AYMY-SS12516	77.92	120/154	3e-14	89.8	Length=171233
Ntab-TN90_AYMY-SS12516	96.15	50/52	4e-13	86.1	Length=171233
Ntab-TN90_AYMY-SS4965	82.48	890/1079	0.0	924	Length=175732
Ntab-TN90_AYMY-SS4965	84.25	690/819	0.0	787	Length=175732
Ntab-TN90_AYMY-SS4965	80.16	489/610	2e-119	438	Length=175732
Ntab-TN90_AYMY-SS4965	82.23	310/377	2e-80	309	Length=175732
Ntab-TN90_AYMY-SS4965	78.22	255/326	1e-48	204	Length=175732
Ntab-TN90_AYMY-SS4965	86.41	89/103	2e-21	113	Length=175732
Ntab-TN90_AYMY-SS506	99.22	507/511	0.0	922	Length=281366
Ntab-TN90_AYMY-SS506	99.45	182/183	1e-87	333	Length=281366
Ntab-TN90_AYMY-SS14020	91.25	615/674	0.0	918	Length=219978
Ntab-TN90_AYMY-SS220532	82.01	912/1112	0.0	911	Length=1988
Ntab-TN90_AYMY-SS51120	98.27	511/520	0.0	911	Length=2933
Ntab-TN90_AYMY-SS47824	99.60	497/499	0.0	911	Length=76389
Ntab-TN90_AYMY-SS47824	96.00	48/50	5e-12	82.4	Length=76389
Ntab-TN90_AYMY-SS17314	98.44	505/513	0.0	904	Length=412549
Ntab-TN90_AYMY-SS17314	94.35	267/283	1e-117	433	Length=412549
Ntab-TN90_AYMY-SS17314	97.40	75/77	5e-27	132	Length=412549
Ntab-TN90_AYMY-SS17314	96.15	50/52	1e-12	84.2	Length=412549
Ntab-TN90_AYMY-SS4550	79.25	1092/1378	0.0	904	Length=1007127
Ntab-TN90_AYMY-SS4550	90.34	346/383	9e-139	503	Length=1007127
Ntab-TN90_AYMY-SS4550	82.86	116/140	4e-23	119	Length=1007127
Ntab-TN90_AYMY-SS16494	96.04	533/555	0.0	902	Length=831002
Ntab-TN90_AYMY-SS16494	88.02	485/551	2e-175	625	Length=831002
Ntab-TN90_AYMY-SS16494	87.50	147/168	2e-45	193	Length=831002
Ntab-TN90_AYMY-SS16494	100.00	62/62	5e-22	115	Length=831002
Ntab-TN90_AYMY-SS5925	82.97	848/1022	0.0	900	Length=9594
Ntab-TN90_AYMY-SS32338	96.02	531/553	0.0	898	Length=555
Ntab-TN90_AYMY-SS15355	97.18	516/531	0.0	898	Length=23437
Ntab-TN90_AYMY-SS15355	98.56	205/208	3e-98	368	Length=23437
Ntab-TN90_AYMY-SS15355	100.00	42/42	6e-11	78.7	Length=23437
Ntab-TN90_AYMY-SS66320	98.06	506/516	0.0	896	Length=3582
Ntab-TN90_AYMY-SS66320	97.74	130/133	2e-56	230	Length=3582
Ntab-TN90_AYMY-SS203962	93.11	568/610	0.0	894	Length=610
Ntab-TN90_AYMY-SS17219	97.87	505/516	0.0	891	Length=726195
Ntab-TN90_AYMY-SS17219	100.00	303/303	5e-156	560	Length=726195
Ntab-TN90_AYMY-SS331	98.05	503/513	0.0	891	Length=322578
Ntab-TN90_AYMY-SS331	100.00	203/203	2e-100	375	Length=322578
Ntab-TN90_AYMY-SS331	100.00	63/63	1e-22	117	Length=322578
Ntab-TN90_AYMY-SS331	100.00	54/54	1e-17	100	Length=322578
Ntab-TN90_AYMY-SS331	100.00	54/54	1e-17	100	Length=322578
Ntab-TN90_AYMY-SS246606	99.18	486/490	0.0	883	Length=490
Ntab-TN90_AYMY-SS16503	85.92	726/845	0.0	861	Length=545078
Ntab-TN90_AYMY-SS82576	90.70	595/656	0.0	859	Length=752
Ntab-TN90_AYMY-SS41195	86.98	688/791	0.0	854	Length=1058
Ntab-TN90_AYMY-SS41195	84.42	271/321	2e-80	309	Length=1058
Ntab-TN90_AYMY-SS14212	97.04	491/506	0.0	852	Length=38221
Ntab-TN90_AYMY-SS14212	98.54	202/205	2e-96	363	Length=38221
Ntab-TN90_AYMY-SS14212	96.05	73/76	8e-25	124	Length=38221
Ntab-TN90_AYMY-SS9086	84.19	740/879	0.0	852	Length=276364
Ntab-TN90_AYMY-SS6974	95.47	506/530	0.0	846	Length=1015638
Ntab-TN90_AYMY-SS6974	95.87	325/339	1e-152	549	Length=1015638
Ntab-TN90_AYMY-SS6974	93.47	315/337	7e-135	490	Length=1015638
Ntab-TN90_AYMY-SS175120	98.32	468/476	0.0	835	Length=2620
Ntab-TN90_AYMY-SS175120	88.58	287/324	1e-102	383	Length=2620
Ntab-TN90_AYMY-SS175120	92.06	174/189	6e-66	261	Length=2620
Ntab-TN90_AYMY-SS175120	91.67	110/120	6e-36	161	Length=2620
Ntab-TN90_AYMY-SS175120	93.59	73/78	1e-22	117	Length=2620
Ntab-TN90_AYMY-SS175120	93.33	70/75	6e-21	111	Length=2620
Ntab-TN90_AYMY-SS175120	94.64	53/56	1e-13	87.9	Length=2620
Ntab-TN90_AYMY-SS175120	94.64	53/56	1e-13	87.9	Length=2620
Ntab-TN90_AYMY-SS235986	88.56	619/699	0.0	833	Length=3400
Ntab-TN90_AYMY-SS235986	90.44	265/293	3e-103	385	Length=3400
Ntab-TN90_AYMY-SS235986	83.68	282/337	4e-77	298	Length=3400
Ntab-TN90_AYMY-SS235986	91.62	153/167	4e-57	231	Length=3400
Ntab-TN90_AYMY-SS235986	81.01	145/179	2e-26	130	Length=3400
Ntab-TN90_AYMY-SS235986	87.50	84/96	1e-18	104	Length=3400
Ntab-TN90_AYMY-SS235986	81.54	106/130	1e-17	100	Length=3400

## Sheet: N. benthamiana
SubjectId	id%	Aln	evalue	Score	Description
Niben101Scf38136	82.77	778/940	0.0	819	cov=7.5Length=1510
Niben101Scf38136	79.14	368/465	2e-79	305	cov=7.5Length=1510
Niben101Scf38329	86.05	629/731	0.0	776	cov=11.8Length=1122
Niben101Scf38329	88.56	271/306	2e-99	372	cov=11.8Length=1122
Niben101Scf08977	76.99	1121/1456	0.0	774	cov=14.5Length=243787
Niben101Scf08977	82.76	192/232	2e-49	206	cov=14.5Length=243787
Niben101Ctg06258	83.23	531/638	5e-160	573	cov=17.0Length=705
Niben101Scf06119	76.33	787/1031	2e-144	521	cov=13.1Length=465365
Niben101Scf06119	86.21	125/145	2e-34	156	cov=13.1Length=465365
Niben101Scf06119	79.35	146/184	2e-25	126	cov=13.1Length=465365
Niben101Scf06119	79.43	139/175	6e-25	124	cov=13.1Length=465365
Niben101Scf06119	81.21	121/149	1e-22	117	cov=13.1Length=465365
Niben101Scf06119	78.91	101/128	4e-12	82.4	cov=13.1Length=465365
Niben101Scf05078	74.67	569/762	2e-79	305	cov=14.4Length=966093
Niben101Scf06807	74.54	568/762	1e-77	300	cov=13.1Length=495665
Niben101Scf04473	74.51	567/761	1e-77	300	cov=13.1Length=1553232
Niben101Scf18900	75.04	526/701	3e-77	298	cov=24.3Length=1369
Niben101Scf01166	76.23	465/610	3e-77	298	cov=13.2Length=1990289
Niben101Scf03932	74.41	567/762	4e-76	294	cov=14.5Length=997838
Niben101Scf01911	74.38	566/761	4e-76	294	cov=13.9Length=1607257
Niben101Scf01983	76.07	464/610	2e-75	292	cov=13.7Length=1764412
Niben101Scf01983	73.18	442/604	6e-45	191	cov=13.7Length=1764412
Niben101Scf01276	76.07	464/610	2e-75	292	cov=13.2Length=613494
Niben101Scf00885	76.07	464/610	2e-75	292	cov=13.0Length=2151789
Niben101Scf00885	75.56	238/315	5e-31	145	cov=13.0Length=2151789
Niben101Scf00885	78.11	132/169	3e-18	102	cov=13.0Length=2151789
Niben101Scf07152	74.28	566/762	2e-74	289	cov=15.1Length=587432
Niben101Scf02026	74.28	566/762	2e-74	289	cov=13.5Length=1328329
Niben101Scf00458	75.90	463/610	7e-74	287	cov=12.8Length=739210
Niben101Scf09067	74.15	565/762	1e-72	283	cov=13.7Length=37563
Niben101Scf04860	74.15	565/762	1e-72	283	cov=13.8Length=514710
Niben101Scf04765	74.11	564/761	1e-72	283	cov=13.1Length=316129
Niben101Scf00521	74.15	565/762	1e-72	283	cov=21.2Length=7177
Niben101Scf10529	75.74	462/610	3e-72	281	cov=20.8Length=895
Niben101Scf23807	76.89	406/528	1e-71	279	cov=22.0Length=1419
Niben101Scf05582	73.98	563/761	4e-71	278	cov=13.1Length=517506
Niben101Scf04727	76.23	417/547	6e-70	274	cov=13.7Length=820227
Niben101Scf07286	76.41	421/551	2e-69	272	cov=21.2Length=1868
Niben101Scf07286	75.13	145/193	3e-13	86.1	cov=21.2Length=1868
Niben101Scf11301	76.14	418/549	1e-67	267	cov=18.5Length=2669
Niben101Scf04837	75.45	458/607	1e-67	267	cov=11.3Length=42964
Niben101Scf12801	75.69	436/576	1e-66	263	cov=15.7Length=168655
Niben101Scf12801	75.45	375/497	3e-53	219	cov=15.7Length=168655
Niben101Scf12801	75.81	282/372	8e-39	171	cov=15.7Length=168655
Niben101Scf04880	75.34	443/588	8e-64	254	cov=21.7Length=1244
Niben101Scf03797	74.49	473/635	3e-63	252	cov=14.3Length=160953
Niben101Scf18919	75.50	413/547	1e-62	250	cov=21.2Length=1814
Niben101Scf04356	75.99	402/529	1e-62	250	cov=19.2Length=1664
Niben101Scf21257	77.94	318/408	8e-59	237	cov=14.8Length=77264
Niben101Scf21257	74.20	279/376	2e-34	156	cov=14.8Length=77264
Niben101Scf10118	73.26	515/703	2e-55	226	cov=19.2Length=1632
Niben101Scf18027	75.72	368/486	2e-54	222	cov=19.7Length=1337
Niben101Scf03251	75.36	370/491	3e-53	219	cov=15.6Length=174971
Niben101Scf00304	75.15	378/503	1e-52	217	cov=12.7Length=896961
Niben101Scf00304	77.08	148/192	8e-19	104	cov=12.7Length=896961
Niben101Scf21782	74.41	410/551	5e-51	211	cov=20.0Length=2837
Niben101Scf03317	76.98	301/391	5e-51	211	cov=23.3Length=936
Niben101Scf28361	74.18	408/550	6e-50	207	cov=21.4Length=1313
Niben101Scf00629	77.38	284/367	2e-49	206	cov=14.3Length=345393
Niben101Scf04962	76.00	323/425	8e-49	204	cov=20.9Length=1071
Niben101Scf09706	75.11	350/466	4e-47	198	cov=15.7Length=120850
Niben101Scf13653	76.19	304/399	5e-46	195	cov=21.3Length=944
Niben101Scf14228	74.59	364/488	2e-45	193	cov=19.5Length=861
Niben101Scf07117	75.58	328/434	2e-45	193	cov=21.6Length=1201
Niben101Scf12525	76.24	292/383	8e-44	187	cov=22.4Length=1753
Niben101Scf12988	78.95	210/266	5e-41	178	cov=20.4Length=617
Niben101Scf01067	74.60	329/441	2e-40	176	cov=19.9Length=1329
Niben101Scf01067	77.99	163/209	5e-26	128	cov=19.9Length=1329
Niben101Scf20236	76.37	265/347	8e-39	171	cov=19.9Length=634
Niben101Scf20236	77.14	162/210	4e-22	115	cov=19.9Length=634
Niben101Scf00290	77.12	246/319	8e-39	171	cov=15.1Length=271485
Niben101Scf28241	77.59	225/290	3e-38	169	cov=22.1Length=1997
Niben101Scf28241	75.59	223/295	1e-27	134	cov=22.1Length=1997
Niben101Scf10026	82.20	157/191	4e-37	165	cov=13.2Length=449851
Niben101Scf10026	79.00	158/200	6e-25	124	cov=13.2Length=449851
Niben101Scf10026	76.04	146/192	4e-17	99.0	cov=13.2Length=449851
Niben101Scf20716	74.31	324/436	1e-36	163	cov=19.4Length=1442
Niben101Scf20716	81.10	103/127	3e-18	102	cov=19.4Length=1442
Niben101Scf15556	74.94	308/411	1e-36	163	cov=21.8Length=850
Niben101Scf06304	76.13	252/331	1e-36	163	cov=22.2Length=685
Niben101Scf25006	76.88	246/320	5e-36	161	cov=20.7Length=613
Niben101Scf33065	78.12	200/256	2e-35	159	cov=23.6Length=1113
Niben101Scf08918	75.61	279/369	2e-35	159	cov=13.4Length=687104
Niben101Scf08918	79.19	118/149	3e-18	102	cov=13.4Length=687104
Niben101Scf11292	76.27	241/316	6e-35	158	cov=20.0Length=1521
Niben101Scf03529	78.08	203/260	6e-35	158	cov=20.2Length=1010
Niben101Scf38110	73.98	307/415	5e-31	145	cov=18.6Length=1472
Niben101Scf20276	78.21	183/234	5e-31	145	cov=19.6Length=941
Niben101Scf30268	74.22	285/384	2e-29	139	cov=18.8Length=675
Niben101Scf30268	76.65	128/167	2e-14	89.8	cov=18.8Length=675
Niben101Scf06661	75.24	237/315	3e-28	135	cov=13.6Length=554624
Niben101Scf22262	75.95	221/291	1e-27	134	cov=19.7Length=559
Niben101Scf22262	75.27	140/186	4e-12	82.4	cov=19.7Length=559
Niben101Scf11563	73.10	318/435	1e-27	134	cov=18.6Length=3627
Niben101Scf04404	75.32	232/308	1e-27	134	cov=13.2Length=756868
Niben101Scf24170	78.10	164/210	1e-26	130	cov=20.0Length=915
Niben101Scf07091	75.89	214/282	1e-26	130	cov=14.8Length=357996
Niben101Scf06203	81.60	133/163	1e-26	130	cov=13.6Length=663687
Niben101Scf26152	77.83	179/230	5e-26	128	cov=20.1Length=1070
Niben101Scf26152	80.36	90/112	1e-12	84.2	cov=20.1Length=1070
Niben101Scf05697	74.69	242/324	5e-26	128	cov=14.0Length=1245484
Niben101Scf03029	76.31	190/249	2e-25	126	cov=13.4Length=411427
Niben101Scf34983	75.34	223/296	6e-25	124	cov=21.9Length=1214
Niben101Scf34983	75.24	158/210	6e-15	91.6	cov=21.9Length=1214
Niben101Scf12320	81.25	130/160	6e-25	124	cov=13.7Length=561085
Niben101Scf05722	78.40	167/213	6e-25	124	cov=23.9Length=622
Niben101Scf37048	74.76	231/309	2e-24	122	cov=20.8Length=684
Niben101Scf37048	77.30	143/185	8e-19	104	cov=20.8Length=684
Niben101Scf05841	84.55	104/123	2e-24	122	cov=13.5Length=269749
Niben101Scf05061	80.37	131/163	3e-23	119	cov=13.1Length=523468
Niben101Scf35048	75.73	181/239	1e-22	117	cov=19.2Length=1231
Niben101Scf20502	75.72	184/243	1e-22	117	cov=21.1Length=3285
Niben101Scf20502	77.08	148/192	4e-17	99.0	cov=21.1Length=3285
Niben101Scf14811	82.95	107/129	1e-22	117	cov=26.3Length=606
Niben101Scf13129	79.53	136/171	1e-22	117	cov=17.1Length=1147
Niben101Scf07016	76.15	182/239	1e-22	117	cov=17.6Length=1169
Niben101Scf07016	77.00	164/213	2e-20	110	cov=17.6Length=1169
Niben101Scf07016	76.61	131/171	6e-15	91.6	cov=17.6Length=1169
Niben101Scf23913	77.73	164/211	4e-22	115	cov=19.9Length=584
Niben101Scf19519	77.25	163/211	4e-22	115	cov=21.5Length=992
Niben101Scf19519	76.32	145/190	1e-16	97.1	cov=21.5Length=992
Niben101Scf19519	80.18	89/111	4e-12	82.4	cov=21.5Length=992
Niben101Scf08974	75.18	206/274	1e-21	113	cov=18.8Length=1044
Niben101Scf02417	74.82	205/274	2e-20	110	cov=14.3Length=986198
Niben101Scf22955	75.38	196/260	6e-20	108	cov=21.9Length=1123
Niben101Scf09669	77.49	148/191	6e-20	108	cov=21.9Length=2652
Niben101Scf03561	81.54	106/130	6e-20	108	cov=14.9Length=244300
Niben101Scf28300	75.95	180/237	2e-19	106	cov=19.9Length=1947
Niben101Scf30575	76.08	159/209	8e-19	104	cov=19.6Length=592
Niben101Scf30557	78.03	135/173	8e-19	104	cov=20.0Length=609
Niben101Scf21450	76.96	147/191	8e-19	104	cov=19.7Length=1403
Niben101Scf04497	75.47	160/212	3e-18	102	cov=20.9Length=2006
Niben101Scf31754	74.17	201/271	4e-17	99.0	cov=19.3Length=1543
Niben101Scf24652	75.93	164/216	4e-17	99.0	cov=23.3Length=506
Niben101Scf24652	76.88	143/186	2e-14	89.8	cov=23.3Length=506
Niben101Scf00286	72.70	245/337	4e-17	99.0	cov=13.0Length=614182
Niben101Scf08727	80.00	104/130	1e-16	97.1	cov=19.0Length=1893
Niben101Scf04134	80.49	99/123	5e-16	95.3	cov=12.8Length=439904
Niben101Scf30360	77.38	130/168	6e-15	91.6	cov=24.1Length=768
Niben101Scf19807	74.36	174/234	6e-15	91.6	cov=25.3Length=1390
Niben101Scf31963	74.34	168/226	8e-14	87.9	cov=18.0Length=1152
Niben101Scf24672	73.62	173/235	3e-13	86.1	cov=25.4Length=1247
Niben101Scf08034	73.71	171/232	3e-13	86.1	cov=13.7Length=247158
Niben101Scf01969	76.54	124/162	1e-12	84.2	cov=20.8Length=1318
Niben101Scf01517	76.16	131/172	1e-12	84.2	cov=12.8Length=954276
Niben101Scf18210	75.27	140/186	4e-12	82.4	cov=19.9Length=1037
Niben101Scf04549	89.39	59/66	1e-11	80.5	cov=13.1Length=1194198
